# Supplementary material for: Lipidomics dataset of PTEN deletion-induced optic nerve regeneration mouse model
Source: Data Brief. 2020 Dec 26;34:106699. doi: 10.1016/j.dib.2020.106699 (PMC7797512; doi:10.1016/j.dib.2020.106699)
Supplement: Supplementary file 1 [file mmc1.xlsx]

## Sheet: PTEN
LipidMolec	C0_01	C0_02	C0_03	C0_04	C0_05	C0_06	C0_07	C0_08	C0_09	C0_10	C0_11	C0_12	C14_01	C14_03	C14_04	C14_05	C14_06	C14_07	C14_08	C14_09	C14_10	C14_11	C14_12	C14_02	C7_01	C7_02	C7_03	C7_04	C7_05	C7_06	C7_07	C7_08	C7_09	C7_10	C7_11	C7_12	P0_01	P0_02	P0_03	P0_04	P0_05	P0_06	P0_07	P0_08	P0_09	P0_10	P0_11	P0_12	P14_01
PG(18:1D7_15:0)	12.6582	10.1523	11.2045	9.25926	25.1572	11.7302	7.57576	11.0497	13.468	11.7647	12.7796	9.50119	25.3165	12.1581	21.5054	14.7601	2.61097	8.14664	9.21659	3.70028	6.94444	11.8694	17.094	21.5054	4.4843	6.55738	4.37637	5.70613	8.08081	34.188	5.57103	9.80392	5.31208	5.14801	9.36768	3.91773	9.00901	11.1421	16.8067	8.63931	6.95652	12.3457	13.7457	20.6186	18.1818	10.6667	6.52529	14.8699	3.4904
AcCa(20:4)	0.114122	0.0411706	0.222181	0.520064	0.201793	1.18727	0.173761	0.149528	0.233576	0.0868315	0.757093	0.0201991	0.273298	0.315008	0.208395	0.516383	0.00705268	0.0916652	0.0165719	0.0262058	0.323529	0.109834	0.142562	0.141655	0.0347524	0.068163	12.9545	0.415304	1.33314	0.700032	0.0781783	0.138361	0.0321929	0.0618948	0.130202	0.0684037	8.48005	6.0915	21.8838	8.63931	0.777616	5.95708	7.73379	0.627503	0.135864	0.155227	0.118655	0.0675546	0.00221843
AcCa(12:0)	0.0321397	0.0270431	0.0554137	0.135732	0.102917	0.238251	0.0315897	0.0482937	0.0139488	0.0420186	0.0899085	0.00830218	0.00476389	0.00343493	0.00426633	0.0144381	0.000146762	0.00442382	0.000486809	0.00133955	0.0040925	0.00350988	0.00167533	0.00175903	0.00955127	0.00610493	2.69528	0.0286511	0.196471	0.214215	0.00428386	0.0562488	0.0102704	0.0125055	0.0310778	0.0209315	51.5219	8.87098	10.403	8.63931	0.673317	1.80475	1.41903	0.0159832	0.0282593	0.0696515	0.00756147	0.0147822	0.000502334
AcCa(14:0)	0.223067	0.150191	0.635933	1.13562	0.771662	3.64136	0.513428	0.670949	0.59417	0.464055	2.49309	0.147426	0.694536	0.772551	0.235579	0.749635	0.00860151	0.453972	0.0157719	0.0567576	0.377406	0.159237	0.243816	0.446002	0.0557602	0.158151	27.169	0.712165	4.52125	0.656414	0.303517	0.242655	0.125242	0.120797	0.174447	0.132202	91.1967	33.0465	52.9518	8.63931	2.58646	5.01111	6.77847	0.393994	0.135278	0.172041	0.0727717	0.0904798	0.0015327
AcCa(14:1)	0	0.0208122	0.0625912	0.0365119	0.119915	0.0658106	0.133833	0.122518	0.0787354	0.074497	0.455361	0.0234052	0.120651	0.0800815	0	0.0228803	0.000431015	0.00686771	0.00153357	0.00808664	0.0237584	0.00270043	0.0167735	0.0861344	0.00325512	0.0125046	1.39722	0.0517015	0.323895	0.191018	0.0299604	0.0540533	0.0179974	0.023917	0.0430499	0.0181007	44.1747	1.86436	1.21044	8.63931	0.0680224	0.836391	0.221226	0.053707	0.00429631	0.0383285	0.0209619	0.0013846	0
AcCa(16:0)	1.40646	0.853258	3.16497	4.33302	4.01627	16.2255	3.57265	3.81581	3.50446	2.48806	20.6771	0.96307	3.47518	4.56942	3.64539	7.38002	0.152495	5.10886	0.162587	0.319313	3.35186	0.880531	1.48946	2.85454	0.386458	1.09304	184.259	5.72375	22.2821	7.99058	1.20934	2.41421	1.37976	1.1901	1.18183	0.999305	214.021	89.171	104.17	8.63931	7.54567	30.8052	31.4787	1.08912	0.62643	0.940788	0.421706	0.373878	0.0271029
AcCa(16:1)	0.202392	0.0721674	0.363885	0.560318	0.534245	1.56432	0.184172	0.360294	0.130433	0.380714	1.36104	0.132693	0.290134	0.448015	0.140291	0.486469	0.00650428	0.291743	0.00875433	0.0240611	0.351617	0.0915693	0.17053	0.16609	0.0519446	0.0607192	16.1642	0.441093	1.84616	0.873811	0.0441474	0.1052	0.0659656	0.0978023	0.0639983	0.116422	75.6522	11.7819	13.1567	8.63931	1.65989	2.66254	3.38816	0.142739	0.0873276	0.113482	0.0398712	0.0590489	0
AcCa(17:0)	0.0056069	0.00374919	0.0178418	0.0192251	0.102647	0.177842	0.022256	0.0575251	0.0330699	0.0263007	0.170198	0.00982852	0.0111505	0.00856674	0.0159477	0.168845	0.0036581	0.056742	0.00461863	0.00591163	0.120993	0.0204761	0.0802154	0.00913882	0.00280061	0.038942	4.90779	0.198013	0.823311	0.0819722	0.0782063	0.0555901	0.0312966	0.0504494	0.0483858	0.0149967	0	1.8647	1.06375	8.63931	0.0112339	0.378589	0.219831	0.00672318	0.00642132	0.00296374	0.00321598	0.00148019	0
AcCa(18:0)	0.647983	0.325008	1.11536	2.4182	2.04397	7.83808	1.12758	1.41318	1.3751	0.827112	5.95274	0.263746	2.25794	2.49659	1.23517	2.83388	0.0530061	1.23615	0.0575593	0.0614739	1.36185	0.427226	0.880604	1.01425	0.17677	0.74435	95.033	3.86403	15.03	6.34319	1.3903	1.87672	0.977704	0.893079	1.52265	0.710126	162.371	55.7154	73.7044	8.63931	6.28734	19.6671	28.4228	1.02469	0.399282	0.50338	0.212424	0.268149	0.0291534
AcCa(18:1)	1.16792	1.12396	2.83248	5.26554	4.2697	15.4769	2.82513	3.79478	3.30964	2.21752	16.3364	0.727519	4.0492	4.67704	1.95623	4.28527	0.0835333	2.26962	0.105819	0.179761	2.84623	0.720542	1.10009	1.63919	0.285035	0.770329	135.389	4.00511	16.3113	7.00148	0.989051	2.12659	1.15577	0.883842	0.821453	0.758556	224.295	89.4834	166.304	8.63931	6.49463	29.7908	31.7617	2.07991	0.591715	0.81934	0.521083	0.310787	0.0169663
AEA(15:1)	0.085126	0.0698528	0.0771715	0.114775	0.750043	0.482069	0.11905	0.145687	0.0474044	0.0660515	0.216211	0.100576	0.0694428	0.0765079	0.0432917	0.0978127	0.001695	0.0858662	0.00293321	0.00457032	0.0248073	0.0292408	0.0704286	0.102852	0.0246082	0.0279286	4.72811	0.155961	0.401992	0.193795	0.0641166	0.058497	0.0208096	0.0776918	0.0612281	0.0331672	117.857	18.7895	29.7073	8.63931	0.446456	5.7948	2.11136	0.0896113	0.0835955	0.232464	0.0650349	0.0277481	0
Cer(d16:0_18:0)	0	0	8.42203e-09	0	0	0.0355007	0.0789579	0.0247152	0.0873854	0.173183	0.343266	0.107656	0.0859446	0.00594558	1.87934	3.25811	0.00238527	2.56733	0.181766	0.0460029	2.50789	0.181161	2.25158	0.261409	0.00461919	0.00348527	0.315754	0.106743	0.18491	0	0.0488894	0	0.00590826	0.00392295	0	0.00382766	0	0	0	8.63931	0	0.0545181	0	0	0	0	0	0	0.0591302
Cer(d18:0_18:0)	5.00106	2.06307	10.6777	6.22088	13.4991	28.3315	4.3077	4.9022	4.02132	6.12588	19.7827	3.39405	2.86427	2.90847	2.56078	10.1925	0.0405183	2.1136	0.112175	0.655469	3.3048	1.66608	3.28882	2.74241	0.297972	0.417034	48.187	3.74868	8.91578	9.14016	1.65015	0.986641	1.25158	0.443579	2.97281	0.609323	0.000224447	2.71308	42.9149	8.63931	2.82815	3.25621	316.629	7.37757	3.02563	3.20231	2.19437	3.93098	0.286452
Cer(d18:0_18:0+O)	0.0220034	0.0293437	0.332167	0.084212	0.50379	0.515547	3.78266	3.82328	3.13194	5.27977	18.7808	2.39112	1.82454	1.90174	1.06458	4.656	0.0322859	0.5121	0.0941165	0.350412	1.597	1.19508	1.028	2.16676	0.252513	0.0708991	15.3799	1.66158	1.41462	3.6294	0.367808	0.223425	0.399304	0.0886905	1.08271	0.394298	0	5.68193	17.7326	8.63931	0.308201	1.94848	2.72733	0.0505126	0.0178467	0.0263524	0.0219088	0.0616595	0.313763
Cer(d18:0_20:0+O)	3.82917	1.61426	4.60878	1.87952	10.6254	5.58183	1.25018	0.906824	0.529877	4.26258	4.69576	2.58238	1.27406	0.0761784	2.02284	8.08063	0.00461117	1.46415	0.119399	1.18864	2.18607	2.01741	2.8584	1.09421	0.804006	0.291803	60.8564	4.70453	6.61964	12.0842	1.35433	0.786337	0.898862	0.265363	2.99129	0.972841	1.30729	0.0881131	7.60245	8.63931	0.656159	0.208567	418.239	9.11892	2.83559	1.91778	1.76464	5.26929	0.866951
Cer(d18:0_22:0)	11.8128	7.79466	25.9253	13.8711	61.4219	115.531	16.3877	24.396	15.7245	27.6581	103.476	14.8858	14.4541	15.5575	15.5995	35.9498	0.353575	9.49239	0.819559	3.15818	12.2954	7.93689	11.3263	16.7184	2.41141	1.54574	278.639	14.7512	27.0327	33.3027	3.84299	2.60638	3.16954	1.28895	8.13422	3.00945	479.273	41.3382	272.909	8.63931	15.0357	83.0098	867.207	17.9099	7.61908	4.90563	5.04642	8.8679	2.91631
Cer(d18:0_22:0+O)	70.6623	36.5518	102.09	54.6942	233.437	385.193	64.7003	120.571	82.4725	161.774	358.155	78.7281	64.0409	65.9234	76.4914	167.582	2.93327	41.0776	5.33684	10.8819	68.189	36.2677	67.2518	83.826	23.798	16.6055	2156.06	126.879	297.436	337.799	39.5379	33.7774	30.6061	13.7734	77.6727	31.8135	14193.2	1340.83	3478.47	8.63931	110.108	991.89	4234.01	138.769	58.1984	37.8239	26.9887	51.8721	13.6345
Cer(d18:0_23:0+O)	8.28494	5.11954	14.4636	8.80087	30.7032	60.3966	8.46339	12.6169	8.74437	15.4501	41.2714	7.66098	4.86245	3.60466	2.99689	6.96111	0.0197831	1.29344	0.164106	1.27605	2.46508	2.2793	2.69024	5.27578	0.121938	0.0478576	17.8274	0.935568	1.51415	0.805318	0.395578	0.229693	0.14293	0.0919368	0.520195	0.386858	927.868	35.537	154.224	8.63931	11.113	60.7364	474.894	16.314	8.07063	5.18914	3.96936	8.29741	0.102991
Cer(d18:0_24:0)	18.1628	7.52534	25.6735	17.5671	54.5673	131.603	18.8048	24.5185	17.0586	29.5936	97.3851	19.7399	12.536	12.8187	11.5074	33.5654	0.326375	6.66847	0.679634	2.06911	8.53551	5.98976	8.93875	14.9972	0.880693	1.55089	224.918	7.6039	30.0836	15.8154	3.13014	2.21105	1.74208	0.954699	2.38466	1.5734	118.581	107.078	368.318	8.63931	14.0253	59.1352	909.416	22.1777	8.83072	6.09305	6.25942	11.0358	0.249494
Cer(d18:0_24:0+O)	35.7764	17.1838	43.5928	26.8152	142.105	222.097	33.2344	62.242	42.3852	93.7825	166.871	35.9014	28.0891	34.0037	37.0102	82.1001	1.17045	21.0829	2.30198	5.55793	28.979	20.2031	30.1392	40.3508	8.15841	7.32394	914.676	52.0861	111.346	124.108	14.1421	11.9431	11.6871	6.07033	30.2269	12.8873	3437.17	314.52	1267.77	8.63931	27.8513	245.427	1745.5	54.718	24.2732	15.2599	11.92	26.5129	3.70314
Cer(d18:0_24:1)	8.1609	5.24993	15.4043	10.469	36.433	64.1616	14.2228	17.3016	15.722	42.7281	63.3975	19.4546	16.6519	19.9841	18.946	40.8608	0.424127	10.9954	0.991807	3.77053	16.1606	10.6358	12.9853	19.8771	2.86763	1.39766	205.797	12.9307	25.1707	45.3716	3.53139	5.15784	3.68964	1.55059	15.6805	5.6758	408.658	48.4136	183.094	8.63931	12.2644	55.9979	608.442	13.0119	5.27347	4.67404	3.30229	4.28112	2.86819
Cer(d18:1_18:0)	6.48057	4.95943	22.7119	9.61745	53.0042	36.2638	9.21522	8.53141	7.5246	17.4592	38.0575	9.25476	34.9906	32.2192	28.108	68.3698	0.336002	14.8635	1.61556	11.3234	45.7726	17.7346	24.9298	26.1078	6.65075	8.60879	2565.32	83.0278	178.067	140.892	31.1377	38.1414	13.5795	7.98002	34.6567	13.5205	315.375	71.3744	286.312	8.63931	21.208	138.712	404.712	13.5881	5.01657	4.03993	4.40212	6.80717	11.4412
Cer(d18:1_18:0+O)	1.73296	1.8431	6.01501	3.95903	9.9853	22.8861	1.20883	1.68182	1.4808	1.01396	6.96601	0.314456	3.00364	2.98836	2.26251	9.95601	0.0594636	2.40913	0.0972439	0.549362	3.33522	2.15141	2.79179	3.33562	0.372031	0.608931	101.66	4.70178	9.0945	7.20326	1.34428	1.4997	0.876708	0.519806	1.85377	0.767799	106.776	6.23223	28.4799	8.63931	1.11773	1.05721	142.438	6.1746	2.50289	2.86198	1.61746	2.48585	0.394836
Cer(d18:1_18:1)	17.4001	19.9801	73.1092	34.5853	147.857	276.123	27.7969	23.0282	23.7243	30.1332	161.95	34.0698	29.978	36.8865	27.8046	88.5906	0.763758	23.1771	1.25149	4.3834	34.4719	19.3533	24.1912	37.4207	5.08911	8.30197	1508.78	61.1008	137.496	116.216	19.6367	18.2551	12.4503	7.2765	27.3134	11.0955	642.906	278.75	453.963	8.63931	8.28321	34.9274	1474.5	68.2124	22.5143	26.8127	15.9169	28.3266	4.64509
Cer(d18:1_20:1)	11.7216	11.2263	35.8544	22.576	100.682	150.673	27.3064	28.8777	21.133	36.6847	122.735	20.5948	19.3934	22.3068	22.7068	66.9594	0.662279	14.9409	1.12395	3.10318	26.4476	9.81501	16.514	20.6567	3.52603	4.75404	993.147	42.0489	83.3676	73.4518	8.97007	12.1627	7.87031	4.70058	16.3162	6.86111	934.064	56.8913	301.027	8.63931	26.3667	60.7815	1324.52	37.8218	13.8554	13.7447	8.74263	18.8598	2.92496
Cer(d18:1_22:0+O)	97.6234	33.7349	98.127	43.4574	237.692	219.055	19.0939	23.3049	17.908	50.1277	86.8304	23.2835	23.3717	10.8514	46.608	74.9014	0.609982	26.3048	3.66744	15.8758	37.6292	30.8407	50.6727	22.3494	23.1559	9.0776	1419.79	90.0325	170.749	256.318	29.3977	15.2031	19.9454	8.68629	56.1513	23.8459	1447.58	147.84	418.589	8.63931	13.4312	134.805	5642.57	112.231	48.4769	38.0029	26.5896	69.6711	19.7593
Cer(d18:1_22:1)	155.903	75.5976	247.724	137.689	460.69	951.984	113.184	222.456	141.5	252.298	606.256	139.913	159.546	161.103	223.846	426.688	7.3008	122.843	13.5391	30.9306	181.251	94.5964	176.16	187.616	61.2408	48.5416	6907	411.043	946.286	962.473	104.289	121.094	101.338	48.1957	226.047	104.18	26347.5	3616.9	7249.86	8.63931	253.655	2507.6	6209.4	217.991	112.58	96.2938	45.1297	103.361	46.2496
Cer(d18:1_22:2)	3.95163	4.49593	11.5847	7.97862	23.1974	41.1038	10.7889	13.3336	8.26064	20.7321	56.4783	10.6592	8.35716	8.99362	7.67351	22.7419	0.15865	4.78476	0.443379	1.68518	10.479	4.18749	6.14987	9.26877	1.23563	1.6283	278.965	13.0859	32.5697	29.5742	4.45723	3.92661	2.85647	1.44193	5.14144	2.89235	702.188	45.2818	331.647	8.63931	19.3033	88.3217	401.997	15.7342	6.05134	6.91175	3.51194	7.02035	1.58486
Cer(d18:1_23:0)	2.03765	0.973871	2.43863	2.20483	5.39272	8.65889	0.842009	1.28633	1.29244	0.394902	6.63648	0.0879361	4.71933	8.26132	5.54106	8.72083	0.20582	3.77748	0.259389	0.0249438	4.61748	1.53995	3.42708	6.52823	0.33402	0.763687	66.5059	2.37093	3.59919	2.16761	1.25564	1.53685	0.392888	0.121262	2.34088	1.23694	0	1.0744	6.81062	8.63931	0.268415	3.40861	77.6063	3.60351	1.35487	1.05434	0.705005	0.957097	0.0734551
Cer(d18:1_23:1)	33.8017	18.0625	55.2105	25.7988	114.604	277.392	28.5606	57.8942	38.9008	51.8172	172.738	23.8773	59.2887	50.181	75.9969	162.326	2.90968	51.3833	4.74849	12.0533	67.0522	32.6912	61.0545	69.9708	13.4244	11.3579	2020.99	79.1621	190.918	163.84	26.9059	25.1039	17.403	9.82906	44.2224	20.448	15466.5	1271.32	1958.78	8.63931	40.8421	573.554	1284.06	55.2486	32.1742	22.1098	11.7545	25.2507	10.6537
Cer(d18:1_24:0)	90.9532	48.2227	159.567	104.379	377.239	760.564	84.9588	106.193	77.4574	165.108	380.131	80.5089	72.4899	81.653	70.9706	160.955	1.91595	46.265	4.35409	11.3228	60.0781	32.5559	51.5793	94.6585	4.62645	7.15981	798.118	42.2195	77.9276	70.2155	14.091	10.9197	7.76223	3.85094	16.1496	6.30744	9224.77	336.976	938.732	8.63931	31.067	267.515	3793.03	122.514	49.8515	39.837	26.978	49.4344	2.18232
Cer(d18:1_24:0+O)	91.2711	31.6461	67.1222	27.4658	432.371	366.406	58.8039	129.754	101.8	61.3562	324.547	29.7311	80.8386	110.367	94.6337	149.335	3.22628	45.3553	5.21307	5.32694	68.6426	28.3873	46.1237	110.976	3.38312	5.02759	536.678	24.2181	81.1682	50.2317	8.27486	8.5239	5.09824	2.84068	8.80627	4.81738	9741.59	846.857	1012.17	8.63931	31.2265	199.198	3015.26	91.3463	37.99	27.3109	22.7975	55.4932	2.33061
Cer(d18:1_24:1)	208.619	92.4702	246.704	162.886	783.773	1366.78	141.403	293.825	181.339	211.722	888.781	90.9474	207.283	274.553	244.464	514.917	9.61297	153.138	15.4335	18.8105	254.593	101.245	177.778	280.306	37.1904	53.7384	6783.84	369.473	851.309	868.364	94.5771	154.182	99.0563	54.3775	219.144	89.1243	110082	5032.28	7347.31	8.63931	259.541	2368.68	8160.83	296.048	129.881	108.241	66.6976	112.959	21.3556
Cer(d18:1_24:2)	48.4994	22.3921	59.2556	36.8323	141.312	211.807	43.753	68.8575	38.0124	103.54	217.757	46.4073	56.7403	64.2385	78.5879	171.777	2.27329	45.5714	4.95405	10.8631	86.7815	38.5354	58.7322	73.0029	16.3369	19.2602	2937.17	139.392	338.793	393.523	37.0615	42.095	32.5645	18.7332	83.8383	34.5269	13966.3	1151.22	2331.67	8.63931	67.6308	686.906	2060.04	102.509	39.4085	32.9092	19.0021	37.935	16.2951
Cer(d18:1_25:1)	0	0	0	0.00370549	0	0	1.93012	1.72517	0.988429	9.76958	7.55961	2.71325	1.29679	0.12508	1.25409	3.49851	0.00387788	1.18588	0.0816193	0.779405	0.865415	1.71822	1.59484	1.14477	0.137341	0.0722586	14.8259	0.384211	1.3279	0.919801	0.0940155	0.219331	0.103226	0.0653825	0.153955	0.144562	36.0947	0	0	8.63931	0	0	0.894136	0.0641121	0.0304015	0.00843999	0.0102598	0.011264	0.0353625
Cer(d30:1)	0.00268594	0.00091514	0.0169084	0	0.111655	0.0198831	0.253582	0.102232	0.201201	0.2066	0.326781	0.0943496	0.578866	0.553166	0.704583	0.312674	0.00713185	0.520748	0.0117973	0.114468	0.0355785	0.129801	0.217786	0.604013	0.0288624	0.0320503	2.97985	0.415452	0.32645	0.257891	0.0207708	0.0252351	0.00810425	0.0430826	0.0687011	0.0297319	27.5107	0	0	8.63931	0.00967289	0	0.231101	0	2.36494e-08	0.00439382	0	0.0129196	0.103338
Cer(d32:0)	0.0140159	0.0137218	0.00831581	0.0110497	0.0104742	0.204323	0	0	0	0	0	0	0	0.0124829	6.93629	6.21276	0.00696623	6.4247	0.391179	0.609882	7.48147	0.0867181	4.70687	0.316745	0.0281049	0.0291258	5.47018	0.459076	1.60702	0	0.0444195	0.00252263	0.00152115	0.00810544	0.00285342	0	0	0	0.959974	8.63931	0.327323	4.27771	0.307742	0	0.00302815	0.00212195	0.00639085	0.0197106	0
Cer(d34:0)	0.0189664	0	0	0.00193717	0	0	0	0	0	0	0	0	0	0	1.70227	1.75208	0.000309772	1.83222	0.0770418	0.485057	1.06467	0.020926	1.3385	0.0159827	1.59298e-07	9.56944e-09	0	3.09005e-07	0	0	0	0	0	0	0	0	0	0	0	8.63931	0.214097	2.0677	4.99128e-07	0	0	0	0	0	0
Cer(d34:1)	1.286	1.29285	7.09826	3.87329	10.183	17.8895	3.22244	2.92474	4.62866	4.74247	18.9876	2.35403	6.70666	6.20778	5.21096	14.7759	0.096408	4.58859	0.523017	0.750429	7.54925	2.80151	5.31978	5.90808	0.687527	1.19047	195.191	10.7768	23.6877	15.4361	2.71041	2.58605	1.64314	1.1762	4.57074	1.6125	133.297	29.2544	60.9264	8.63931	2.0268	20.9496	79.6383	5.992	2.00077	1.31319	1.06321	1.27411	0.959418
Cer(d35:3)	738.796	126.668	220.569	123.677	785.666	1481.45	55.5655	75.0958	48.4417	54.7017	357.387	48.3707	149.924	163.911	2057.55	441.462	67.2134	486.472	75.0302	97.3178	325.007	153.325	266.19	221.656	183.511	61.0887	7684.41	369.021	1150.34	1752.02	298.721	134.802	93.6601	105.87	683.982	1252.67	57.7423	0.859252	3.30652	8.63931	0.173675	0.615248	13557.9	414.613	339.24	196.651	79.2659	214.923	311.457
Cer(d35:4)	0.520096	0.0646044	0.0757446	0.0442595	0.348642	1.01785	0.0163546	0.0355539	0.00707809	0.0197347	0.0400283	0.192073	0.0656134	0.0547741	0.0828803	0.0712429	0.00413412	0.018128	0.0088546	0.0225784	0.0402379	0.0173266	0.0225361	0.0692197	0.154028	0.0495701	3.41663	0.265608	2.08415	1.03319	0.0654471	0.0843951	0.111555	0.0212219	0.22376	0.107477	431.579	7.22673	10.4879	8.63931	0.564735	3.46251	5.83926	0.250695	0.156274	0.108068	0.03627	0.0768378	0.489487
Cer(d36:1)	15.9827	15.5783	56.1691	34.6636	99.4463	259.669	44.1653	51.8722	44.5018	66.6957	226.478	38.0146	27.1132	28.7084	19.8664	62.0224	0.759658	10.8389	1.23514	1.52761	28.0513	8.28236	16.446	25.3533	3.22967	5.27387	1090.3	46.1427	99.0079	106.287	22.471	23.9211	9.30665	5.83589	27.3593	11.7283	4019.59	1190.74	3095.41	8.63931	91.6812	552.044	877.036	45.3113	16.6964	15.5567	11.5841	13.1614	1.72685
Cer(d38:1)	1.30516	0.96307	3.56002	2.46513	6.61671	15.8553	6.20117	4.25207	5.429	12.808	22.1777	5.7055	17.5095	5.21145	16.3228	45.7225	0.343233	10.5173	1.01382	4.43675	11.6341	11.212	16.9389	11.7169	6.10502	5.34775	812.5	52.5622	88.1437	122.237	11.3035	12.0903	11.314	5.45571	27.4584	11.1222	927.637	28.3719	160.571	8.63931	9.32065	40.1345	76.2008	4.78433	1.73492	1.23714	0.864263	0.958635	7.45282
Cer(d40:1)	33.3759	18.368	61.5108	38.2722	146.967	286.605	43.5635	68.2055	50.3924	102.507	238.601	43.0288	31.1191	31.9378	20.2545	46.771	0.658073	13.9073	1.372	3.89703	19.9012	7.93724	16.1429	34.2836	1.70453	2.23167	368.426	17.7609	40.6158	49.9605	5.93987	5.28801	4.88606	1.80327	13.1683	5.29427	6162.59	135.447	294.75	8.63931	12.1531	125.378	1666.29	41.1911	19.8458	16.3477	11.2806	18.7042	2.68898
Cer(d40:2)	0	0.00726666	0.0179169	0	0.10133	0.0517954	2.79106	2.09717	1.7085	6.04734	7.35404	3.19427	2.08237	0.030823	1.55302	5.10353	0	1.46883	0.120394	0.877756	2.1418	1.32347	1.94722	1.26744	0.13498	0.0171669	10.2573	0.386597	0.392558	0.258528	0.0973032	0.0138536	0.0250933	0.0149931	0.0135977	0.0129972	0	0	0	8.63931	0	0	0	0.0394723	0.0100459	0	0.00194339	0.00570987	0.280748
Cer(d41:1)	9.19447	5.64042	21.2341	15.0931	48.7063	88.8142	9.57907	14.0493	10.1033	20.2123	56.9705	9.80543	20.6144	31.2982	25.3001	46.6589	0.578617	16.5757	1.1488	4.26955	24.356	12.6615	19.5103	25.2201	2.20914	3.2436	561.516	20.128	51.4209	32.2688	6.04273	7.08954	3.88227	3.02964	7.05017	4.26285	2191.59	67.1486	270.773	8.63931	10.126	68.3976	257.675	14.5603	5.58849	5.08153	3.43918	6.74896	1.54681
Cer(d42:1)	11.1023	10.435	35.8186	22.7468	129.73	235.302	25.1299	37.405	20.9382	40.1842	121.214	22.5958	14.2149	26.2283	15.6533	51.8767	1.29432	18.3041	2.00112	0.909024	27.0592	8.02244	21.4862	19.8564	7.05972	12.0537	1732.6	84.8821	201.82	165.227	26.8182	30.344	20.4288	10.9517	54.4594	22.5492	5210.66	835.587	3127.52	8.63931	86.8908	779.181	1267.29	47.6673	16.8477	10.3288	8.94817	14.1764	3.13198
Cer(d42:1+O)	1.00967	3.60023	1.63827	8.19279	17.7014	110.211	0.154903	0.0599751	0.892191	0.703525	0.829268	0.460816	1.20416	2.74172	0.55837	4.21405	0.0533612	1.53055	0.0911375	0.0191203	2.22661	0.605708	1.94451	1.72525	0.211116	1.23406	149.769	10.1369	24.744	15.8622	2.53016	3.91326	1.84493	1.7237	4.02864	2.91971	0	207.188	552.334	8.63931	12.3916	177.862	181.779	7.36393	1.48871	0.460714	0.379956	0.836475	0.0247891
Cer(d42:2)	47.6011	25.1771	57.7253	27.2779	201.497	170.368	64.4569	90.0172	45.056	189.678	304.01	75.7002	43.6283	7.17227	35.6744	103.228	0.0591317	27.9579	2.5634	18.3931	42.6661	30.2765	43.0733	42.0339	11.489	4.83929	1283.11	73.9183	110.073	174.382	15.5787	15.2637	17.4439	7.01857	55.1919	16.673	177.175	2.82771	26.1089	8.63931	0.904267	5.06702	2933.85	43.2539	26.8906	22.4385	20.01	45.0008	14.9767
Cer(m17:0_15:0)	1.13756	0.106197	0.0426358	1.68688	0.015032	0.379908	0.0901271	0.56408	11.6775	0	2.77483	0.0606786	29.9927	27.7387	5.6039	16.531	0.4056	4.31217	0.43062	0.265266	0.104878	5.70902	6.13249	17.7884	4.66036	5.71675	907.746	53.2124	32.1085	142.425	2.14823	6.96852	3.60097	7.49453	28.3238	14.5201	0	0	0	8.63931	0	0	0.84798	2.53497	0.148289	0.0876569	0.144484	1.80934	0.997281
Cer(m32:0)	26.0903	3.35259	0.716677	38.0386	230.63	415.943	44.8426	1.36565	2.36187	5.09238	3.26959	19.4684	12.9595	1.47986	67.173	18.3751	0.0317678	23.8803	0.122768	11.0601	0.628679	1.11393	11.1565	24.7691	4.11164	1.18611	207.924	71.8962	26.1904	74.8607	3.68203	1.60328	0.806422	1.27652	6.99681	2.69583	0	0	0	8.63931	0.047798	0	9.70293	68.0026	4.10745	4.49932	2.48659	17.916	29.6551
Cer(t18:0_18:0)	0.0212342	0.00798905	0.0241428	0.0184921	0.0299562	0.0981743	1.17018	1.15029	1.48756	1.81775	6.87467	1.04322	15.7289	17.1128	11.8155	27.9301	0.199894	6.0971	0.6562	3.02033	19.1892	5.4883	7.00904	15.1947	1.31025	2.47836	880.476	19.734	46.177	35.7395	5.91332	11.9424	2.89145	2.27477	6.63864	3.06741	275.947	46.9625	257.973	8.63931	6.96586	97.1788	0	0.147232	0.0220899	0.00382231	0.00684517	0	2.13115
Cer(t18:0_18:1)	19.6201	19.0807	64.8495	40.8512	149.117	267.547	29.3384	43.537	34.6471	14.9206	179.301	8.18828	24.7772	46.0965	23.4978	74.1996	0.714873	21.8094	1.08526	3.53418	30.2872	13.9808	20.7099	37.5027	4.22353	7.87651	1204.83	58.54	130.988	93.077	15.0962	17.4014	10.7124	7.92821	21.3261	9.24129	549.124	388.022	732.119	8.63931	10.9049	60.2161	1753.99	62.9376	23.2639	25.5651	14.7151	24.1233	3.36378
Cer(t18:0_20:1)	9.85882	8.55349	27.0179	17.9294	54.3081	77.6277	23.7318	27.4457	20.9186	40.1328	112.82	18.8515	18.2899	22.4754	20.7209	57.7917	0.666932	13.8159	1.03787	1.30925	21.7635	8.05739	14.276	18.9474	3.25048	4.32998	920.259	38.2056	78.4996	68.6716	7.66653	13.6354	8.04818	4.49774	17.8701	7.62741	935.457	46.3714	302.939	8.63931	25.8666	57.6816	1230.01	42.106	14.3456	10.8352	7.55707	14.266	2.09426
Cer(t18:0_22:0+O)	0.214692	0.208656	0.374657	0.22323	2.42313	3.92246	0.413021	0.312439	0.207942	0.638255	1.22203	0.118588	10.1973	11.0809	10.5009	21.5737	0.221809	7.68188	0.38131	1.63197	7.92518	4.14785	7.83825	11.5956	0.285331	0.177855	40.3919	1.79279	4.44869	2.7594	0.195922	0.235665	0.305459	0.163686	0.229574	0.13153	857.935	335.416	471.405	8.63931	10.5371	92.1223	11.3603	0.594793	0.220848	0.0467562	0.130459	0.402519	0.396067
Cer(t18:0_22:1)	184.1	80.6112	252.369	143.962	407.582	1162.32	125.961	220.576	141.556	205.388	617.035	136.565	178.565	211	215.542	419.578	8.75056	119.382	13.2245	19.9229	187.973	80.2134	148.55	231.808	23.367	38.075	5357.43	259.108	749.797	482.826	58.326	101.645	55.8481	35.9567	105.744	64.453	26096.3	3981.1	8329.43	8.63931	257.467	2693.63	8750.43	280.285	132.127	106.743	58.2265	105.18	14.7479
Cer(t18:0_23:1)	3.12917	0.848453	3.65151	0.992343	2.04103	3.99024	0.8146	1.11542	0.997787	2.44969	6.28312	0.804814	17.4305	20.0088	19.0447	41.0517	0.508812	14.2327	0.766785	2.7692	14.6641	9.11788	15.8442	24.5007	0.734295	1.49292	134.578	4.97475	16.2133	6.05044	2.4749	1.67012	1.02442	0.227232	1.04737	0.201817	2116.03	851.77	1360.86	8.63931	24.9163	296.57	75.8636	3.21033	1.90338	0.760214	0.717957	2.21263	0.804894
Cer(t18:0_24:0)	1.66528	0.780058	1.9537	1.15318	2.40817	17.9347	0.539939	0.809076	0.870566	0.266396	4.49543	0.0191948	2.18789	3.83981	2.96466	3.75729	0.0779535	1.3648	0.165103	0.101065	1.71129	0.879062	1.28034	3.86521	0.421464	0.420557	46.4311	2.32435	1.75393	3.40558	0.565912	0.40024	0.38019	0.202636	1.91057	0.83819	0	26.8284	131.772	8.63931	3.70228	11.472	58.3389	1.71545	1.50225	0.723378	0.316578	0.485349	0.368079
Cer(t18:0_24:0+O)	1.69306	0.709719	1.65458	0.937257	5.22454	9.32994	0.618872	0.459809	0.479545	0.906267	3.41365	0.677793	10.8984	12.6383	11.7217	33.3023	0.313137	10.8942	0.559467	1.99177	10.1185	6.85252	11.9552	14.4427	1.32071	1.49063	146.153	10.0904	19.596	16.2151	3.66688	1.8372	1.4991	0.737874	2.46949	1.502	993.886	467.182	259.492	8.63931	10.7753	58.8838	33.7727	1.94828	0.848019	0.756738	0.530715	1.0927	0.859123
Cer(t18:0_24:1)	183.984	80.6829	220.41	143.142	602.114	1169.59	192.083	281.457	171.179	489.265	911.423	154.858	175.35	215.611	195.932	399.791	7.22043	132.054	11.4161	25.7692	187.631	84.8496	157.627	225.235	35.307	44.3756	4853.01	267.93	672.968	601.173	79.098	107.786	64.0394	38.2141	165.208	78.6304	71264.2	6525.82	6099.86	8.63931	188.253	1911.2	6565.27	251.769	124.641	98.5848	55.1049	99.4871	22.838
Cer(t18:0_24:2)	1.67749	0.491741	2.83914	0.395632	3.50467	5.03058	1.1849	1.03643	0.50332	0.795746	2.74962	0.244568	14.4992	16.1346	16.9845	37.6012	0.312053	11.0759	0.77284	2.04869	14.8541	7.64499	11.7266	18.2112	0.675999	1.1556	108.277	4.28971	16.875	9.0557	2.28393	0.962771	1.12526	0.332602	0.670898	0.587314	3970.5	717.843	1314.09	8.63931	19.4273	287.661	103.69	1.07545	0.617112	0.442551	0.506995	1.37947	0.666627
Cer(t18:1_24:0)	0.0445164	0.039131	0.113466	0.079185	0.554654	0.923199	0.242504	0.212502	0.267417	0.535766	1.05807	0.439922	1.65986	0.738094	1.47706	1.85815	0.201133	0.845887	0.505383	0.379448	0.641251	1.17966	1.88087	1.46738	0.242849	0.589195	4.33724	0.74194	1.27722	3.71305	0.24558	0.461407	0.307226	0.19272	0.577923	0.251405	0	0.319501	0	8.63931	0.0889928	0.315382	0.941473	0.175225	0.078785	0.0498683	0.0182492	0.0785821	0.275535
CerP(d18:1_24:0+O)	0	0.00502473	0.0226697	0.00485324	0	0	2.15811	0.706178	1.362	3.69357	5.58534	1.95592	1.67668	0.055618	1.01732	5.01444	0.00219465	1.14913	0.0551717	0.709255	2.08275	1.12058	1.28913	1.8033	0.0131028	0.00659274	0.849218	0.101949	0.123656	0.0233653	0.0493371	0.00203391	0.0131909	0.00100879	0.0139611	0.00729493	0	0	0	8.63931	0	0	0.83993	0.0277595	0.00550105	0	0.0029747	0.00593751	0.0374502
CerP(d18:1_26:0+O)	0	0	0	0	0	0	5.64879	3.58871	3.45748	6.21938	24.2497	6.05329	1.13217	0.0291452	0.0909147	0.978141	0	0.0843294	0.0175082	0.120877	0.288149	0.104121	0.0297663	1.32801	0.00480912	0.001643	0.632813	0.0510653	0.0526753	0.0282246	0.0139694	0	0.0043621	0.00205231	0.00900683	0.00443508	0	0	0	8.63931	0	0	0.771769	0.015038	0	0	0.00603976	0	0.00854032
CerP(d41:1)	0.612578	0.193653	0.45597	0.161087	4.40815	1.66859	0.483065	0.0611119	0.318179	0.65817	1.48206	0.259664	0.0036887	0.00675132	2.343e-05	0.00943637	0	0.0184956	0.00477122	0.00297767	0.00696755	0.00257267	0	0.00555319	0	0.00537217	0	0	0	0	0.0458046	0.00764913	0.00279503	0.00163127	0.0240973	0.0341089	0	2.24095	6.24182	8.63931	1.25242	2.27186	17.8291	0.119575	0.0648645	0.192169	0.024363	0.305006	0.00262698
CerPE(d28:0)	0	0	0	0	0	0	0	0	0	0	4.53809e-08	0	0	0	0.63849	0.849457	0.000954836	1.47576	0.0826607	0	0.941102	0.0127466	0.450992	0.0631039	0	0.000885536	0.388448	0.0340473	0.063936	0	0	6.41087e-09	0	0	0	0	0	0	0	8.63931	0	0	0	0	0	0	0	0	0
ChE()	117.32	41.3342	100.84	61.3068	276.693	327.182	10.7396	10.28	11.3754	21.9768	52.2503	20.3232	102.374	9.68783	10.8184	42.1774	5.08916	7.96341	5.81498	9.91734	30.0281	22.2293	29.2222	17.1424	19.6464	11.3773	1676.43	106.618	222.413	401.635	41.3526	45.5755	42.4671	17.0137	119.556	37.2829	2204.94	85.7256	267.06	8.63931	18.4798	54.3118	3070.32	94.9116	43.5275	44.0071	23.9347	54.7872	34.1238
ChE(0:0)	0.212556	0.047551	1.20204	0.237205	0.486183	0.88575	27.1789	39.903	27.5852	49.1425	89.9939	22.6035	90.1774	78.689	41.2292	221.591	1.37589	86.0978	3.9899	19.4314	119.758	66.2374	74.6491	106.858	7.1629	17.0531	2976.74	102.257	306.65	154.72	26.8797	49.1736	22.1265	17.9376	28.169	17.7858	29.1689	1.77996	3.51533	8.63931	0.156186	1.77212	2.06682	1.34355	0.180644	0.260837	0.506007	0.0638295	13.7519
ChE(18:2)	0.227939	0.0281814	0.0265267	0.0702223	0.431418	0.592732	0.353101	0.572468	0.465507	0.728001	1.03057	0.340981	4.48225	1.63267	1.59073	1.80667	0.118098	0.672492	0.0410882	0.189609	0.573185	1.59636	1.31361	1.53875	0.0204913	0.0395647	2.22277	0.197274	0.563288	0.340153	0.101913	0.0876313	0.0429824	0.0295908	0.0399422	0.075315	0	0.202746	0.162906	8.63931	0.0452009	0.268165	9.91761	0.17954	0.0714623	0.028505	0.0414281	0.0369555	0.0230418
ChE(20:4)	0	0	0	0	0	0	0.0754104	0.213245	0.0240152	0.214133	0.160113	0.0255083	9.75876	0.244735	0.281429	0.318882	0.0338729	0.921659	0.0258663	0.0776585	0.186052	0.357652	0.215215	0.228791	0.0158035	0	0	0	0	0	0.0122136	8.56246e-07	0	0	0	0	6.08754	0	0	8.63931	0	0	0.210975	0	0	0	0	0	0
ChE(22:5)	0.0305221	0	0	0	0.0464756	0.0384723	0	0	0	0.0600824	0.0928564	0	0.73305	0.770976	0.238789	1.08646	0.0780368	0.241199	0.0298625	0.175058	0.553754	0.737291	0.575847	1.36063	0	0	0	0	0	0	0	0	0.00259971	0	0	0	0	0	0	8.63931	0.234266	0	0.159077	0.0224542	0	0	0.00247113	0.00850666	0
ChE(22:6)	0	0	0	0	0	0	2.24206e-07	0.0466081	0	0.0832813	0.109108	0	24.3171	8.55325	0.656117	0.876794	1.1221	2.27606	0.382729	0.147784	7.11142	4.71968	5.7492	12.0672	0.460547	0.245027	200.563	3.37474	153.868	5.93069	10.2438	1.09424	7.17468	0.727692	3.54956	1.88697	106.91	0	0	8.63931	0.0107642	0	0	0	0	0	0	0.0224394	0.024606
CL(21:0_22:6_18:1_18:1)	2.0372	0.269363	0.796928	0.796367	0.827941	0.520745	1.18507	1.41628	1.20771	2.03941	3.00406	0.570429	4.92687	2.7813	3.97839	4.46803	0.484553	2.12828	1.81815	1.91203	2.24915	2.04247	3.09228	4.80962	2.75505	7.5144	57.7267	12.0625	29.2483	86.4729	6.59997	10.7896	6.7579	4.43164	12.6233	5.52612	749.285	140.126	652.622	8.63931	51.7214	92.3934	30.0282	1.1993	2.04956	0.468343	0.494366	0.430556	2.68623
CL(70:0)	0.0872015	0.0328628	0.123809	0.062111	0.102887	0.104117	0.972055	0.678934	0.540752	0.746534	2.27137	0.261747	1.9147	0.510066	2.36096	0.376719	0.23936	0.263945	0.735542	0.664134	1.18094	0.340504	1.5475	0.488802	0.139976	0.433635	12.8613	1.04823	0.582002	0.404886	0.340666	0.314528	0.170749	0.103674	0.281613	0.0880041	3.89529	0	2.7946	8.63931	0.162624	0.165122	0.668724	0.0216136	0.0791398	0.0342551	0.0442079	0.0599566	0.495268
CL(70:1)	1.11338	0.466648	1.10542	0.604594	1.26223	1.64299	3.78937	4.3687	4.14395	8.95851	13.3968	2.31824	11.3234	5.75412	8.77858	14.2694	0.896798	4.62516	4.87414	3.7961	6.195	7.4518	10.7683	8.6609	1.77639	4.70631	56.2709	7.00235	17.0068	55.9036	2.35226	6.61768	3.914	2.06409	7.06924	3.59663	3111.42	180.288	639.533	8.63931	73.9429	77.7266	32.0977	1.10003	1.30413	0.483776	0.442135	0.750521	1.658
CL(70:3)	0.00448369	0	0	0.000667259	0.00375874	0.00209514	0.0648256	0.0695398	0.089257	0.194688	0.206968	0.0113861	0.0712062	0.0320587	0.169823	0.00329771	0.0103264	0.00284126	0.0489231	0.0346449	0.139458	0.0174581	0.155088	0.00792847	0.0152107	0.0205048	1.12676	0.0820225	0.067896	0.0194489	0.0212654	0.043348	0.0099193	0.0158475	0.0247093	0.00267616	1.91925	0.0662671	0	8.63931	0	0.00948923	0.127304	0.00269002	0	0	0	0.000467807	0.0604471
CL(71:14)	0.0296714	0.00625862	0.0151532	0.0570384	0.188184	1.66227	0.0979916	0.041876	0.0462135	0.0665025	0.53192	0.47503	0.21227	0.237391	0.253533	0.195415	0.0469335	0.0692035	0.0575532	0.0736434	0.245291	0.0759703	0.158889	0.140012	0.294799	0.145184	12.0801	1.67376	0.511558	0.702641	0.061662	0.233755	0.128656	0.0689601	0.203325	0.119119	0	0	0	8.63931	0.019075	0	0.212102	0.00928057	0.0053218	0.00423633	0.00467274	0.0297016	0.0254379
CL(72:2)	0.0250803	1.09123	0.931144	0.378258	0.37785	0.765082	0.112325	0.416886	0.0867657	0.181837	0.468316	0.0512895	0.115984	0.0736064	0.0414873	0.122533	0.00667333	0.0704802	0.021858	0.0225784	0.0275857	0.0358671	0.0773707	0.0612982	0.000946838	0.0127786	0.133739	0.00758765	0.0501076	0.133111	0.00657689	0.0265217	0.0153032	0.0149451	0.0328469	0.00782969	20.9212	147.449	64.9225	8.63931	4.06062	2.15753	5.32617	1.48026	0.317964	3.27978	0.0394451	0.0937881	0.00334996
CL(74:1)	6.6329	2.51035	4.32579	4.40613	17.2988	27.6736	13.8103	15.6006	15.3146	35.5028	34.2098	7.73971	25.1011	14.0459	28.2543	35.572	1.69017	11.5427	7.3903	7.84136	16.1783	12.5339	19.0716	26.9424	4.58291	8.98323	132	17.0116	48.9931	144.014	6.60594	14.2352	9.18114	5.27608	19.5493	9.36889	5525.13	412.638	1248.67	8.63931	88.232	232.702	179.96	6.70553	7.1292	2.9879	2.73831	5.4499	5.31755
CL(74:2)	0.415375	0.110452	0.104118	0.296423	0.413462	0.658272	1.505	2.60666	2.42713	5.26186	6.42687	4.40434	3.34914	2.05453	1.94958	3.42349	0.186561	1.05218	1.08236	0.811977	1.38514	1.61753	2.02297	2.77881	0.59174	1.18466	22.7648	2.76957	3.58706	11.1961	0.967016	2.05367	0.994992	0.66804	2.73466	0.869811	748.919	74.3044	162.484	8.63931	11.9979	7.46039	7.0641	0.702338	0.314982	0.205923	0.0383784	0.242319	0.576949
CL(74:3)	3.31171	0.608285	1.62038	1.43998	4.93952	5.16757	7.66631	7.80778	6.05521	11.635	19.81	8.34169	9.88928	4.46063	8.13407	11.342	0.847899	3.73674	3.83751	3.75567	5.77319	5.6668	9.91736	6.24142	1.97637	4.23831	88.3419	8.21676	16.3615	43.4951	2.52385	6.65642	4.35393	2.06956	7.60624	2.59894	2899.03	266.501	1107.58	8.63931	120.68	126.295	72.7975	2.05432	2.22676	0.850232	0.676394	1.23999	2.12358
CL(74:6)	0.00303969	0.00275343	0.00501674	0.00506932	0.0100493	0.0109158	0.277707	0.161796	0.100487	0.278386	0.623309	0.0578883	1.17086	0.264728	1.74266	0.192178	0.122701	0.182321	0.446121	0.391641	0.621604	0.125089	1.20053	0.283193	0.0360423	0.0980193	7.27874	0.512357	0.173796	0.65948	0.16089	0.267061	0.0940765	0.0839092	0.249866	0.127356	0	0.0360674	0	8.63931	0	0.078184	0.161063	0.016411	0.00136292	0.0016513	0.00116058	0.0063997	0.5094
CL(74:7)	2.0955	1.67168	3.36446	2.98056	4.81136	1.91002	3.36968	3.60358	3.71862	5.85483	7.80195	1.58508	20.3431	8.45678	15.7131	13.6159	1.52471	5.54362	6.98861	3.66613	5.48525	7.5794	13.2404	13.8417	1.35881	6.2344	53.309	6.41975	13.1642	35.6773	1.80532	5.90162	2.74887	1.99222	8.13204	2.17896	309.571	46.328	296.024	8.63931	24.0455	27.2998	60.0872	2.17623	2.88568	1.37095	0.828146	1.71857	1.94979
CL(74:8)	0.0262215	0.00206787	0.0502854	0.0232753	0.0938489	0.172388	8.79871	7.40673	6.9668	11.0278	12.2994	2.16561	14.8674	5.01486	14.3677	9.40808	1.19024	4.58125	4.85744	2.70835	3.58684	6.47942	9.78074	8.21469	0.961989	3.50686	10.6495	3.83972	5.87859	22.7515	0.522611	2.04287	1.41936	0.796489	0.904221	1.0599	77.5852	15.011	44.0879	8.63931	6.05819	7.2239	0.28622	0.0635517	0.00828586	0.0104556	0.00297972	0.0123323	0.227358
CL(74:9)	0.00098159	0.000899656	0.00131212	0.000931665	0.0221963	0.0297156	0.0992632	0.029772	0.0226367	0.0641227	0.185092	0.0166189	0.096333	0.00348517	0.322499	0.0333165	0.0240922	0.0148894	0.0405674	0.0217853	0.0578553	0.0109766	0.164895	0.0108291	0.00234006	0.00298708	0.970188	0.0179609	0.00442953	0.0126285	0.017467	0.0142839	0.0042538	0.00292674	0.0109394	0.00175834	8.47583	0.210537	0.366227	8.63931	0.0241615	0.141505	0.0739031	0.00536883	0.00426203	0.00154245	0.000877256	0.00230996	0.0254379
CL(75:4)	25.6205	12.3268	20.3958	17.0017	55.9443	48.6316	19.0106	15.0108	13.063	26.1216	39.6179	7.05867	30.5719	12.5802	20.9373	21.2019	1.4303	8.09332	8.77124	5.5906	7.42436	8.20978	15.288	19.5636	2.7947	6.36914	71.4484	8.25819	30.8954	97.0674	6.71482	12.5747	9.11078	4.08392	16.8538	7.53268	3531.75	459.669	1753.6	8.63931	155.551	226.188	486.006	23.875	21.7799	14.4065	10.1732	20.0942	3.93452
CL(75:5)	2.00727	0.862586	2.31358	1.58019	5.50943	7.95417	3.74147	2.80962	3.03029	5.44944	11.0684	1.56001	2.42791	0.78909	2.43135	2.2226	0.166043	1.70799	0.662497	0.938776	1.53697	1.76825	2.49858	2.8355	0.996427	3.63144	28.7702	6.65354	10.8904	35.2781	1.87846	5.04302	3.05334	1.61104	6.31289	2.01331	658.352	63.4873	175.978	8.63931	14.7225	21.6292	35.6095	2.17501	1.2967	1.06797	0.572955	1.3855	1.00933
CL(75:6)	16.981	7.12928	13.8677	12.1012	35.1854	32.1395	11.9305	11.5925	11.3528	20.0381	30.252	5.09401	26.6987	11.8393	14.7233	21.587	1.31053	8.49591	7.53523	5.42908	6.12707	8.37531	13.098	18.3027	3.13911	10.3774	88.9969	17.2674	31.815	83.2173	6.03218	12.3912	7.93439	5.11749	15.5157	4.96368	1708.76	253.295	919.543	8.63931	79.5447	129.492	285.351	15.2043	12.046	7.15262	5.48092	9.94409	2.96972
CL(78:1)	2.06451	1.34826	3.0167	2.98258	13.8478	22.4386	3.33594	4.43385	4.13468	5.07116	9.99699	2.72117	4.85933	3.02775	4.68914	6.76101	0.374706	1.84616	2.03104	1.3265	2.05054	2.98618	3.66752	4.81579	0.7045	1.6968	9.06833	1.41915	6.78909	22.1242	0.409079	0.951223	0.944268	0.458482	0.928509	1.0861	100.543	91.7264	231.746	8.63931	11.39	22.7137	87.7928	6.46688	2.35894	1.55517	1.09622	1.92119	0.327349
CL(78:10)	5.07161	2.17764	4.93433	3.60871	6.17903	4.1738	5.85727	4.42385	4.42049	8.43552	12.0403	2.11001	22.8967	10.1008	13.6478	7.64733	0.510906	5.42496	7.27889	2.13256	2.21233	5.38715	15.0116	6.27905	0.837548	4.28756	46.251	6.32198	7.934	23.4781	1.80826	4.6268	2.74958	2.24656	4.5255	3.84143	362.87	64.3418	340.373	8.63931	27.4352	47.8119	100.976	2.20159	3.99961	1.38745	3.74157	5.13151	0.527608
CL(78:11)	0.632326	0.125151	0.153517	0.155277	0.234787	0.171538	1.31907	4.23746	3.61543	6.9461	5.5229	2.02984	7.43017	4.53102	2.23752	8.12407	0.291128	2.54514	2.59704	1.78935	2.15404	3.65207	3.07538	6.69598	0.744944	2.56922	0.209695	2.72083	12.9354	36.821	0.381868	2.37246	1.69517	0.836896	1.03389	1.67888	1106.75	155.607	603.925	8.63931	45.2065	90.4171	16.3617	0.383309	0.65759	0.126143	0.266408	0.563398	0.0774699
CL(78:6)	4.58097	1.95885	4.91224	3.39672	19.7795	28.4911	12.3335	14.9889	10.8998	21.9881	45.9455	8.721	17.611	6.39426	22.1133	7.42635	1.0787	3.47144	3.99329	4.36703	7.61503	4.10952	12.8069	8.69848	2.21397	4.70087	107.905	13.0648	20.6744	45.9155	5.16779	7.83908	4.37596	3.05174	11.6781	3.39072	562.723	173.261	476.432	8.63931	39.2074	85.3625	106.786	10.7203	4.26512	2.99983	1.58013	3.45686	4.54473
CL(78:7)	18.1919	13.5136	27.6021	12.2152	50.7109	35.5046	20.2602	24.7266	22.6767	44.9078	67.2091	16.4687	49.8889	22.1205	43.9331	36.7238	3.17854	19.4797	15.8858	13.8761	21.8022	19.7317	29.0514	36.3916	6.95901	13.4773	165.326	33.5729	76.8895	208.348	8.605	16.629	11.8373	7.8781	22.8134	11.5188	1207.38	638.853	1670.97	8.63931	152.304	249.972	490.594	16.828	25.8691	11.2228	9.87686	15.2223	7.98855
CL(78:8)	9.3972	3.15526	7.04339	4.99288	8.63122	6.50508	25.5438	22.1142	18.6226	36.8095	56.5012	10.6724	45.8391	23.2675	41.6188	20.9771	3.82299	17.3225	12.7978	13.273	19.0317	16.1062	32.2438	31.2506	8.39471	8.61492	102.288	25.4364	53.3716	113.057	6.97365	10.8718	11.353	7.02134	24.6578	8.90374	1600.44	216.042	1481.05	8.63931	108.967	256.212	228.238	5.06052	10.0222	3.88321	2.63941	5.2325	1.50479
CL(78:9)	6.51623	1.91549	5.40329	11.8001	10.4803	14.5867	8.4925	8.284	7.27229	11.5242	20.1928	3.86338	17.8679	7.23118	16.5283	11.3338	0.913308	4.6631	6.23472	4.04931	6.53192	6.18473	13.286	10.8758	1.76603	3.13106	48.9195	5.91614	17.783	44.6046	2.19383	5.62753	3.73408	2.11457	8.16072	2.48196	1113.29	290.897	724.606	8.63931	57.0251	120.092	165.506	6.57973	5.07656	3.14696	2.52522	4.09555	2.45437
CL(79:4)	11.8556	5.37951	12.4656	8.34703	29.9508	34.8542	6.74875	12.7412	10.0675	27.8331	32.1165	9.97511	16.2841	8.60602	14.0172	11.4728	0.893434	5.93371	3.60527	3.76935	6.83367	7.70412	12.1723	13.3536	2.2474	4.12918	71.8998	7.14945	21.7642	55.6011	4.63604	5.04487	4.57442	3.2372	10.7574	5.29059	619.461	328.347	1060.38	8.63931	83.954	116.682	336.342	24.1521	13.5444	5.80828	5.06012	16.7415	3.20444
CL(79:5)	2.74341	1.6251	2.63636	2.92701	21.3078	31.8596	15.8594	13.3753	10.1839	18.2401	29.7289	7.06002	13.6471	5.20615	8.94537	7.82527	0.480595	2.93232	2.14441	2.22256	2.2863	1.96581	4.99683	7.41974	0.865477	1.48892	47.2102	3.90506	5.69873	15.1833	2.40314	3.46756	2.08288	1.19831	5.95162	1.51256	29.7735	39.0787	103.598	8.63931	9.86331	13.0661	78.0169	5.40283	1.81317	2.00578	0.815133	2.37126	0.861965
CL(79:6)	36.4135	18.8652	40.8671	34.1298	127.569	135.225	13.8949	23.1154	21.7781	45.4045	49.5178	14.0243	33.4468	20.7987	21.1132	38.7974	1.93434	13.1241	9.59768	7.96093	8.91384	14.7225	14.3145	34.1059	7.36764	17.9081	188.367	23.8678	60.05	164.78	12.9106	23.3939	14.5973	8.83532	30.3653	12.2932	2473.86	1112.59	3621.72	8.63931	233.802	397.554	1099.32	45.7616	36.8164	20.9234	14.0851	28.8513	6.42667
CL(79:8)	13.7083	4.90514	11.774	9.54738	32.0189	35.5336	10.9853	9.18717	9.42517	14.1635	28.5415	6.22689	16.8419	7.73823	13.2098	11.7716	0.700428	4.55758	3.74112	2.72622	3.79023	4.49714	7.6292	12.1728	0.820602	1.61869	2.15604	0.950303	5.68023	24.9038	0.320436	1.13925	1.09541	0.418608	1.05741	0.598312	2302.32	97.9605	338.635	8.63931	17.5711	44.7735	306.748	12.5129	10.6361	5.66403	4.32349	8.4012	0.571171
CL(81:2)	1.72724	1.70694	3.52867	2.66089	7.02371	2.39154	0.0104202	0.220693	0.223332	0.423574	0.488718	0.0953908	0.379071	0.162152	0.0112796	0.121981	0.0203008	0.102222	0.0929782	0.0474834	0.00633091	0.175133	0.0520995	0.148295	0.0910115	0.223564	0.0592178	0.583928	0.214866	6.77413	0.0806546	0.475546	0.465714	0.116051	0.29959	0.443799	34.5006	0.122589	6.76073	8.63931	0.801239	0.50631	91.8824	2.23047	4.30659	1.43271	1.43542	2.00545	0.00228234
CL(82:10)	2.23706	0.239095	0.886384	1.21651	5.00347	6.74175	36.0623	24.6527	23.0439	35.696	67.7805	11.1587	77.3162	32.1039	49.4948	51.958	5.23155	17.8042	22.6742	16.4623	20.2993	30.6381	59.6881	41.8289	7.955	26.4706	557.768	55.9094	47.8019	177.793	18.3722	37.8197	21.2384	17.2031	50.347	14.8276	1088.73	270.482	1469.31	8.63931	85.2242	99.5436	25.3573	1.12929	2.15211	0.667992	0.343259	1.3292	8.12021
CL(82:11)	1.79949	0.556132	2.03527	0.632294	7.94439	11.3933	13.9693	10.6559	12.6112	24.1601	37.2884	8.63697	31.488	14.5942	13.9392	16.7412	1.04206	5.20045	5.86346	5.80979	9.69927	6.26955	12.7772	17.3546	1.19881	2.42352	33.5227	4.44856	9.23079	23.2612	0.875498	1.78323	1.06857	0.678375	1.34447	0.844758	92.8329	15.5428	29.8879	8.63931	1.98265	15.6489	40.4401	1.93773	1.18936	0.941269	0.317174	0.705101	1.93123
CL(82:13)	0.396885	0.0471639	0.137875	0.227069	0.187099	0.110203	0.384377	0.529231	0.462346	0.696956	1.50804	0.291566	0.921706	0.559696	0.439806	0.713221	0.0525592	0.313461	0.287581	0.312432	0.59251	0.439701	0.564281	0.736988	0.349884	1.0161	14.2195	2.41898	3.817	10.4331	0.869783	1.72953	0.82611	0.581335	1.7417	0.717577	735.085	77.2398	202.162	8.63931	15.992	20.5043	13.6927	0.284152	0.381687	0.0497937	0.0412292	0.276705	0.284053
CL(82:15)	0	0.000421263	0.00379689	0	0.0194491	0.0216435	0.00800032	0.00438642	0.00336769	0.0065426	0.0225508	0	0	0	0	0	0	0	0	1.95821e-08	0	0	0	0	0.00156718	0	0	0	0	0	0	0	0	0	0	0	8.54179	0.0365315	0.0692039	8.63931	0.130298	0	0.22348	0	0.00174286	0.00296725	0.000773717	0.00265094	0
CL(82:7)	0.951983	0.462215	1.44194	0.988672	3.79166	6.18159	1.59513	2.33237	2.23459	5.70848	6.69466	2.38217	4.81313	3.48316	2.27118	7.87095	0.167906	1.69907	1.56796	0.901374	0.875291	3.29977	2.34018	7.37163	0.339125	0.622532	26.8223	2.86624	3.44207	5.63103	1.73901	2.01196	1.19398	0.922343	4.85101	1.26659	320.73	14.4899	48.1534	8.63931	0.506438	12.6741	6.50476	3.09913	0.985563	0.78404	0.243097	1.12049	0.299923
CL(82:8)	5.29375	4.56123	13.7266	8.3289	40.7147	69.3765	8.16	12.3506	11.1162	26.4107	24.7846	9.39602	23.2355	16.1569	16.8992	22.7741	1.71614	11.7541	5.96911	5.91304	9.08143	12.2217	12.8757	24.8572	4.28709	4.45882	82.1463	12.5101	15.3101	35.1433	5.22919	5.63761	4.59178	3.38112	14.4227	3.87939	21.3756	83.4157	134.865	8.63931	4.16534	31.3438	242.748	14.4443	7.04563	5.32447	1.75442	6.02818	1.39224
CL(82:9)	2.83275	0.913538	1.94082	1.58481	0.315423	0.911779	1.32845	2.60284	2.64306	5.05422	4.92984	1.53113	11.2947	6.95627	3.82196	14.7916	0.714955	3.39675	3.97198	2.87192	2.32753	7.895	6.58362	9.56868	2.91588	9.92232	1.20449	10.7743	32.9069	136.466	2.42034	6.0025	6.26305	3.30606	5.18282	4.78094	540.412	232.548	915.068	8.63931	54.4566	81.5485	92.8485	1.88115	2.91847	1.57229	0.822663	1.65561	0.148388
CL(83:5)	0.64075	0.549623	1.31718	0.547326	3.72858	7.366	1.06671	2.28515	3.2139	5.43453	5.34021	3.93543	1.125	1.10718	1.37573	2.68066	0.144751	0.91222	0.590856	0.452697	0.783608	1.35761	1.1101	1.93558	0.602993	0.82513	24.0428	2.92498	7.23479	13.0629	0.883473	1.51604	0.743387	0.533202	1.08074	0.767566	0.731238	20.0104	59.1203	8.63931	4.12555	8.26216	36.2699	1.34912	0.983403	0.690062	0.456697	1.0093	0.681662
CL(83:7)	0.948476	0.454211	0.760804	0.624313	0.600023	0.670707	0.155389	0.355696	0.503573	1.0025	2.12321	0.276385	0.728595	0.454056	1.13066	0.836829	0.100379	0.470469	0.47143	0.360021	0.425869	0.241604	0.851055	0.642723	0.62989	1.22514	23.1388	2.70913	5.51344	14.2587	1.24151	1.4521	1.15775	0.43975	2.09464	1.15771	131.278	24.1134	90.7085	8.63931	8.2812	11.6157	28.4503	0.775249	1.25599	0.413675	0.443032	0.744052	0.966447
CL(86:8)	0	0	0	0	0	0	0.0230956	0.0119343	0.0303889	0.0460588	0.0857971	0.0211563	0.0248337	0.0313354	0.0159499	0.0838285	0.00687665	0.0425461	0.0162367	0.0792096	0.0430399	0.0592974	0.156981	0.0542272	0.021655	0.128762	0.413425	0.0277195	0.282315	0.255577	0.0171662	0.0201328	0.0198647	0.00857659	0.0538459	0.0238843	0	0	0.128229	8.63931	0	0	0.0414061	0	0	0	0	0	0.00391525
DG(15:0_18:1D7)	27.1601	1.79194	0.470743	13.9935	93.3357	182.382	4.94555	1.77097	13.4866	0.311073	4.73342	0.331817	38.0227	51.818	17.2314	27.3078	0.485164	12.0232	0.593522	0.806855	1.39341	10.4025	9.82281	28.36	3.54303	6.32835	513.465	53.952	20.0993	64.1009	1.89448	5.54926	2.95267	8.36916	19.8803	10.5038	272.112	5.75453	0	8.63931	1.52362	0	43.9241	35.5531	4.20514	4.83259	1.52892	12.8121	12.286
DG(16:0_18:1)	23.9641	11.7117	28.0983	22.639	92.7164	105.354	16.309	24.0957	26.7561	25.0777	97.6272	17.1876	25.8092	29.0866	17.9338	41.2694	0.40736	14.4231	1.23124	3.40221	32.3277	13.9062	20.7234	26.6266	3.38291	4.94788	876.767	44.1309	113.552	119.817	13.1069	12.5736	7.20494	3.86106	22.0413	10.682	96.283	97.2857	401.971	8.63931	22.6825	63.5729	1445.27	43.8921	16.6185	11.9223	9.92645	12.2833	3.92643
DG(16:0_18:2)	0.152732	0.222431	1.38186	1.20747	18.6411	16.415	0.539198	0.130985	3.59153	0.0355281	1.0872	0.0168542	4.55636	7.34909	1.19372	2.79287	0.0413203	2.10754	0.00560678	0.0414555	0.130762	1.24113	1.14101	3.66951	0.467518	0.803542	80.5228	6.79696	7.90098	9.18644	0.570808	0.941431	0.396996	1.15992	2.85629	1.59035	86.4623	19.9166	34.7616	8.63931	5.30199	11.2923	30.3609	5.26048	0.433915	0.641032	0.167545	0.0479337	0.57428
DG(18:0_16:0)	19.5601	3.05936	7.6163	5.62419	17.078	46.5895	2.79081	5.80935	2.5448	7.63894	15.3636	5.41568	6.35146	5.02169	6.58689	5.30094	0.309876	2.73793	0.772259	0.640057	3.33884	1.83962	2.58468	3.26761	1.46014	0.565033	96.8138	3.46721	23.8882	15.7986	2.26295	1.68351	1.21638	0.713119	2.3361	0.832203	198.072	20.1586	148.936	8.63931	10.9466	67.5352	456.299	13.0933	10.0613	6.49811	2.4021	7.35266	0.188086
DG(18:0_18:1)	17.1235	9.88266	24.5787	14.2172	116.569	86.7048	16.5249	16.922	23.9267	25.6939	114.061	16.8461	36.2481	55.1127	33.1281	46.8184	0.582172	14.2549	1.35377	3.76651	31.7362	18.4921	15.4486	45.1314	4.15985	4.51673	876.636	51.1584	113.207	127.621	15.7609	13.8936	8.79927	4.9529	33.5449	12.2694	129.689	45.9892	322.225	8.63931	4.19794	28.2113	1416.07	30.4589	10.5356	4.22974	9.03643	11.6244	6.62461
DG(18:0_20:3)	6.68098	2.71018	7.49078	5.35707	27.2689	36.1552	5.01255	5.12924	6.31299	5.85862	28.4465	4.3562	5.76638	5.86722	4.66895	7.53863	0.0956607	2.45706	0.11836	0.464435	5.33463	2.14566	2.94619	5.42155	0.669577	0.962341	135.789	11.8694	18.8614	20.2645	2.76031	2.30967	1.68247	0.759236	4.09749	1.98503	0.810298	100.75	335.641	8.63931	5.32968	83.1981	662.069	16.6221	5.244	3.16039	2.57874	3.13974	0.691544
DG(18:0_20:4)	52.6026	20.0454	83.7332	50.7328	162.868	195.503	27.7246	34.7916	37.3886	46.7949	208.45	34.0787	33.2077	49.796	34.5391	72.213	0.74912	14.3804	1.50756	3.54402	50.5432	24.7275	23.1563	43.6229	6.94773	8.84395	1151.74	128.021	152.469	230.627	32.1254	23.098	16.7668	7.2372	66.5027	26.8924	6.10311	84.0688	1069.69	8.63931	5.98	221.225	4380.52	116.846	31.6122	17.6552	14.9121	21.7544	7.15601
DG(18:0_22:4)	0.300429	0.168932	0.349112	0.346985	0.891804	0.885299	3.89151	5.3813	4.51976	5.86019	27.95	4.4043	6.05482	3.73201	3.77932	10.0586	0.0415443	1.85372	0.117997	0.503106	4.7141	3.03575	2.05273	6.76121	0.548539	0.36696	61.4732	5.89267	11.6075	12.5024	1.98139	0.881055	0.737188	0.37854	4.06307	1.409	18.6153	7.05468	34.9861	8.63931	1.84592	4.20204	60.9419	2.05824	0.698188	0.147318	0.396491	0.29655	1.67081
DG(18:0_22:6)	2.65328	0.895385	1.93009	0.918635	7.56537	3.78328	1.76633	2.29709	2.21688	0.801273	10.8526	0.377523	2.56192	4.21254	1.6318	3.85204	0.0382893	1.23304	0.0839201	0.050656	2.90404	0.786529	1.14845	2.85872	0.316949	0.469753	58.1554	2.6788	6.3936	10.436	1.33468	1.18996	0.447414	0.20603	1.5166	1.38168	0	17.9309	3.88929	8.63931	1.35658	2.01054	129.29	3.52878	1.20372	0.675533	0.724458	1.14907	0.0708214
DG(18:1_18:1)	14.9161	6.13742	21.4914	15.5661	43.4257	40.8947	11.2967	11.3659	12.7613	18.8208	60.8143	11.7201	8.30603	8.12232	5.6223	14.5795	0.116389	6.3143	0.383223	0.985777	9.53234	5.17505	5.4372	8.4422	1.18008	1.66479	263.899	12.7669	36.8606	37.6251	4.39438	3.63531	2.12391	1.06049	6.82469	3.47018	40.2996	38.9557	249.658	8.63931	3.89314	14.1858	991.847	33.8722	10.2618	6.6205	5.25409	7.38715	1.0487
DG(18:1_18:2)	1.39181	0.569373	0.87809	0.902673	4.88996	1.55672	0.661426	2.00113	0.883212	0.982771	4.49543	1.51363	0.780302	1.03872	0.728036	1.64419	0.0350176	4.89748	0.0578746	0.0798088	0.772442	0.391906	0.414361	0.822319	0.160769	0.300887	10.268	0.91145	12.8645	3.17997	0.246259	0.220209	0.274312	0.166181	0.566572	0.301446	0	1.18943	1.74432	8.63931	0.0513345	0.843577	104.554	2.30856	1.08393	0.422351	0.536394	0.719794	0.127703
DG(18:1_20:4)	1.83804	1.24083	3.08236	2.89218	4.39318	9.59174	0.214823	0.154857	0.634082	0.113335	2.43195	0.0431455	0.312824	0.52805	0.342249	0.735621	0.00539654	0.230241	0.0111724	0.00741334	0.360616	0.0867177	0.183968	0.455601	0.0374256	0.105098	22.3675	1.52457	2.8966	3.29624	0.663355	0.637135	0.169517	0.0371333	1.027	0.379685	0	17.3209	86.0184	8.63931	3.85147	14.7614	49.7947	5.57992	1.5283	1.56264	0.645392	0.841402	0.00563038
DG(18:1_24:0)	0	0	0	0	0	0	0.0135808	0.0434918	1.157	0.115108	0.933218	0.0125147	0.120416	0.0311244	0	2.75752	0.168635	0.265679	0.674267	0.0181755	0	0.469031	0.0350013	0.121618	0.00814603	0.00355585	1.91987	0.0172679	1.36048e-07	2.79411e-07	0.00538071	0.0193819	0.00575513	0	0.00634944	0	0	0	0.793325	8.63931	0.00664752	0	0	0	0	0	0	0	0.0084793
DG(18:1e)	0.419678	0.210578	0.92653	0.227053	2.95792	4.13912	1.09387	0.729893	0.781916	2.66396	3.07892	0.318594	1.45508	0.21771	2.97364	4.62414	0.00795784	1.28991	0.112378	1.23097	2.29747	1.5183	2.57961	1.6705	0.492659	0.20019	33.2716	1.73588	3.43951	5.25039	0.462942	0.409856	0.38878	0.26173	1.04421	0.272266	53.4	2.67024	2.21333	8.63931	0.12654	1.33127	12.1025	0.317572	0.258087	0.304012	0.11474	0.28569	0.216511
DG(20:1_18:1)	1.77394	0.333327	0.679341	0.539291	0.52371	1.71372	1.69225	2.23633	2.44578	0.879471	14.7663	0.332337	1.95339	2.87634	1.31625	2.60904	0.0237485	0.548418	0.065804	0.0611609	1.65117	0.721162	0.886698	2.16443	0.185097	0.231659	21.1	2.00967	7.80517	8.01789	0.255954	0.394137	0.448908	0.07794	2.13911	0.642884	0	3.0707	12.9726	8.63931	0.395094	1.09477	106.964	2.89738	0.861489	0.35054	0.481612	0.467906	0.309526
DG(34:2e)	36.5654	4.42727	8.35873	5.33101	26.012	58.0319	15.3998	41.375	19.5637	53.8787	57.4049	60.4912	20.425	9.79845	27.4023	20.9854	1.31971	8.80049	3.13156	4.46281	12.7542	6.41787	9.72595	22.1685	5.0232	1.76235	243.992	10.6004	56.6098	32.7137	6.49294	3.4263	3.0094	1.74946	2.98825	3.46204	83.3933	16.5353	59.4246	8.63931	1.64641	23.1433	630.081	18.9796	12.8255	6.57273	2.78268	7.57538	0.375145
DG(34:3e)	23.3067	12.9636	33.1195	28.8132	128.773	131.072	13.0145	17.9416	24.1606	13.3198	99.0002	7.69915	20.3477	28.5314	18.6722	30.2747	0.442577	10.0918	1.19208	1.35333	22.4132	6.9841	12.2413	21.4847	1.92562	3.79311	722.655	27.3833	81.3347	61.8581	7.66534	9.19388	4.538	2.64864	11.0991	5.96556	82.3307	73.4972	227.22	8.63931	9.65631	77.2204	619.401	42.5359	13.8195	18.2872	9.71382	12.0219	0.669029
DG(35:1)	0.446538	0.228838	0.361772	0.339765	1.18359	1.55198	0.231943	0.207561	0.311982	0.0619331	1.65621	0	1.06381	2.10476	1.00475	1.13836	0.017978	0.489887	0.021393	0.0221836	0.985656	0.291224	0.24511	1.4282	0.0928779	0.0697469	22.6284	0.50929	0.850137	0.333269	0.535762	0.273472	0.207536	0.119206	0.75543	0.240703	0	13.8733	50.4435	8.63931	1.4566	26.0668	12.1401	0.909563	0.191423	0.0522869	0.147904	0.326588	0.0641407
DG(36:0e)	12.6026	3.48917	10.5924	3.18156	12.4972	6.15978	0.417794	0.80594	0.640784	7.96059	7.19113	1.83077	2.46812	0.581799	0.366038	0.772246	0.0171968	1.19559	0.149821	0.425835	0.902131	0.894767	0.718963	1.02874	0.18592	0.030369	12.0486	0.385347	0.579256	1.89282	0.0505403	0.0882153	0.175941	0.209224	0.297869	0.176183	1549.14	130.645	267.386	8.63931	1.09134	50.6636	774.989	6.76988	0.777345	4.28233	3.89996	8.85749	0.280941
DG(36:3e)	130.645	71.7635	174.387	154.472	133.47	263.066	129.66	164.105	104.795	253.272	570.884	74.9787	19.992	16.1311	8.19669	21.3295	0.353115	9.57923	1.7067	3.02444	7.41512	10.1645	14.0237	15.8773	13.2801	9.18081	963.072	86.9862	105.545	155.519	29.5073	20.9396	21.1945	9.86136	74.133	27.8532	2216.85	725.751	1256.44	8.63931	28.5951	311.234	4517.73	192.162	60.4856	60.5732	42.0226	74.2382	16.0237
DG(36:4e)	3.23839	3.14052	24.2469	5.70075	8.60082	26.1798	0.730317	1.82846	1.37717	1.50714	21.4764	1.6317	1.39176	0.70708	0.870322	2.40258	0.0465283	1.54927	0.0663126	0.124613	1.69733	0.870572	0.793362	1.8732	0.244381	0.141798	36.2353	1.88584	1.77373	3.34773	0.595361	0.757448	0.406706	0.112478	1.57397	0.198736	8.31185	63.9135	58.6761	8.63931	4.36537	27.0957	59.0903	7.04822	2.56716	6.33219	0.967303	0.887326	0.409511
DG(38:3e)	3.59245	6.20416	11.7908	16.2281	18.7608	44.7238	5.48828	7.44005	5.29244	3.45115	47.0488	2.46754	2.70028	4.01161	1.00049	11.0004	0.0595067	1.0777	0.230932	0.297239	0.849848	1.51236	0.891433	3.06491	0.239056	0.307634	39.9818	1.00495	6.02952	0.683777	0.828232	0.524725	0.0964293	0.394691	0.60291	0.447926	0	33.6805	74.5925	8.63931	0.969775	17.2799	365.168	12.5553	3.68279	3.49925	1.89068	4.39327	0.0627596
DLCL(28:1)	0.156029	0.0765695	0.220346	0.0921404	0.256588	0.702084	0.277107	0.219791	0.182083	0.529327	0.327674	0.0725686	0.258891	0.114622	0.181275	0.16362	0.0142955	0.168096	0.0403979	0.123871	0.155703	0.0536741	0.254836	0.115412	0.0276767	0.0452616	3.83839	0.198823	0.374488	0.744287	0.110225	0.090474	0.0956211	0.0753556	0.376385	0.0414561	0	0	0.456187	8.63931	0	0	7.14053	0.294464	0.17917	0.160363	0.0596007	0.220284	0.187225
DLCL(32:1)	0.0306442	0.0193066	0.0520556	0.0189536	0.0525207	0.107202	0.0015087	0	0	0.0067016	0.0129239	0	0	0	0.00482963	0	0.000159678	0	0.000925664	0	0	0.00110912	0.0038268	0.0100253	0	0.000798768	0	0.00857601	0.0228087	0.0458628	0.000938056	0.00165409	0.000968775	0.00110242	0	0.00191354	0	0	0	8.63931	0	0	0.723467	0.0449084	0.0208389	0.0210254	0.00729478	0.00227646	0
FA(20:4)	0.063547	0.0913033	0.103798	0.133832	0.182766	0.0496393	0.186896	0.131326	0.35651	0.415807	0.804336	0.166633	2.13239	0.453099	0.435812	0.747185	0.193201	0.388567	0.807176	0.451815	0.433664	1.01467	1.72381	1.10114	0.179355	1.26597	9.03938	1.10583	2.35171	7.74704	0.39427	1.21947	0.546756	0.495769	1.18501	0.481523	0	2.30393e-06	0	8.63931	0	0	0.748257	0.0523545	0.115736	0.0510473	0.0810148	0.103638	0.458556
FA(22:6)	1.08659e-07	5.74498e-08	0	0	0	0	0.062298	0.0486661	0.066165	0.091466	0.106381	0.0283195	1.41334	0.380947	0.621883	0.716742	0.261067	0.651749	0.793184	0.519251	0.422991	0.892385	2.58096	0.643131	0.244381	1.19981	0.564144	0.873847	2.84633	8.45465	0.389213	1.29052	0.718066	0.686367	0.637239	0.49466	0	0	0.0985919	8.63931	0	0	7.83577e-07	0	0	0	0	0	0.434683
GD1a(d16:0_20:1)	0.134358	0.0730595	0.141865	0.405785	1.87785	1.28656	0.0011342	0	0	0	0	0	0.0320586	0.00975525	0.0188472	0.0591947	0.006302	0.00479277	0.0633215	0.0205444	0.153286	0.00787208	0.0716731	0.00351224	0.0460388	0.135384	13.8884	0.698555	0.911225	1.27808	0.147707	0.879105	0.116279	0.121324	0.657585	0.0488208	0	0.0454488	0.42156	8.63931	0	0	2.97544	0.0341296	0.111495	0.0662997	0.0810241	0.106432	0.152251
GD1a(d18:0_18:1)	0.00907726	0.000932759	0.00563471	0.591249	0.0638029	0.118712	0	0	0	0	0	0	0	0	0	0	0.000283524	0	0.00288937	0.00122533	0.011745	0	0.00119444	0.00230422	0	0.00312615	0.959191	0.0308323	0.0229684	0.0442719	0.01455	0.0276721	0.00249887	0.00270314	0.0136742	0.000474955	0	0	0	8.63931	0	0	0.257185	0	0.00380447	0.00225441	0.00849332	0.00525556	0.000681877
GD1a(d18:1_18:0)	0.0023911	0	0	0.0466918	0.192247	0.0585735	0	0	0	0	0	0	1.12232	0.481835	0.535928	0.772529	0.0371852	0.125038	0.505943	0.497395	0.86724	0.384818	0.54	0.512217	0.150789	0.230621	9.70002	0.830563	2.19592	1.10665	0.223427	1.52807	0.231587	0.619088	0.355435	0.264303	15.6838	3.94487	5.83768	8.63931	0.169172	1.74595	0	0	0	0	0	0.00203107	0.00670635
GD1a(d18:1_20:0)	0.962971	0.176306	0.343265	0.147307	0.050354	0.0959174	0.265772	0.103957	0.424789	0.169469	0.715622	0.0648016	0.137312	0.0544425	0.0970191	0.254399	0.0171135	0.0532676	0.074741	0.0398692	0.343224	0.0273693	0.356979	0.0247569	0.0497435	0.157429	11.4223	0.442592	0.986824	1.92522	0.156343	0.658606	0.0898189	0.1461	0.377811	0.0295982	0	0.0292484	0.0803803	8.63931	0	0.0949413	26.8591	0.726492	0.451052	0.427355	0.25609	0.618881	0.463889
GD1a(d36:1)	1.80466	0.638336	1.17699	0.700721	1.19636	1.62419	0.748165	0.475097	1.6258	0.942246	3.54986	0.237155	0.188432	0.08859	0	0.00412355	0	0.00834556	0.00711953	0.00172555	0.00165761	0	0.00463369	0.0723627	0.00369645	0.000989534	0.128221	0.0052349	0.0780581	0.0107825	0.00210136	0.0115655	0.000669254	0.00383511	0.00193734	0.00258025	0	1.03462	0.760794	8.63931	0.0700117	0.0230779	33.0473	0.760229	1.06042	0.748564	0.735017	1.20895	0
GD1a(d38:1)	0.636141	0.420949	0.986922	0.461846	1.76429	1.50408	0.593851	0.254796	0.472449	0.321135	1.07735	0.248836	0.269716	0.287132	0.214753	0.391143	0.0359353	0.181425	0.165145	0.184611	0.21375	0.195422	0.152294	0.335032	0.077014	0.106696	1.47756	0.148125	0.613619	1.23897	0.0942722	0.246025	0.27956	0.245881	0.171263	0.168742	98.2984	19.0918	34.0796	8.63931	0.912777	4.83167	23.2131	0.34266	0.690619	0.506318	0.395455	0.717823	0.00786969
GD1a(d40:1)	0	0	0	0	0	0.012142	0.000652289	0	0.000783939	0.0381347	0	0	0.202492	0.0413418	0.627718	0.350982	0.0208737	0.0538848	0.0596039	0.0346837	0.172847	0.0361599	0.188161	0.0296356	0.0177028	0.0270892	1.66712	0.0929513	0.117014	0.354557	0.0402574	0.0431504	0.0123692	0.0219605	0.0284195	0.00549474	0	0.140921	0.143397	8.63931	0.0158231	0.180148	0.0380947	0	0	0	0	0	0.117072
GD1b(d18:0_18:1)	0.00471566	0	0	0.0140781	0.00210651	0.012947	0.00231779	0.00232453	0.0113677	0	0.0256809	0	2.10465	1.03279	0.351675	0.684854	0.0394038	0.128228	0.451933	0.374016	0.581774	0.289229	0.499689	1.04727	0.0524222	0.160771	3.92922	0.466688	1.27105	0.774021	0.0723304	0.611228	0.167986	0.182153	0.111689	0.112766	20.0078	11.0622	6.19692	8.63931	0.152843	3.21752	0	0	0	0	0	0.00475198	0.00396985
GD1b(d18:1_18:0)	0.00154075	0.000312183	0.00250268	0.144959	0.355773	0.171816	0.163911	0.12879	0.272143	0.137593	0.4491	0.025448	1.66979	0.690182	0.592461	0.928732	0.0608056	0.146841	0.537714	0.482227	1.2203	0.398737	0.656495	0.570365	0.252	0.715202	37.3412	2.58186	5.87527	4.20777	0.60186	3.00898	0.440001	0.749907	1.10682	0.32266	31.7514	4.51936	5.32476	8.63931	0.129116	1.7208	0.0374238	0	0	0.00134053	0.00197822	0.000586951	0.531584
GD1b(d18:1_20:0)	0	0.000971201	0.00159858	0.25453	0.142359	0.124896	0	0.00627191	0.0168928	0.00251616	0	0	0.473774	0.268678	0.358003	0.337407	0.0265025	0.157695	0.222453	0.187336	0.265926	0.250864	0.188635	0.230771	0.106716	0.161871	6.15105	0.606308	1.14727	1.48325	0.370746	0.811458	0.36499	0.264625	0.497532	0.107064	4.27273	2.13252	1.93142	8.63931	0.121788	0.561873	0.475137	0.00174422	0.00298702	0.00306997	0	6.17009e-06	0.200086
GD1b(d36:1)	0	0	0	0.00290847	0	0	0.00400098	0.00128848	0	0	0.00244747	0	0.818174	0.140452	0.459174	0.835174	0.0545903	0.099517	0.248491	0.0679997	0.593476	0.0405659	0.51511	0.0544135	0.00881022	0.102192	14.5892	0.444762	0.189125	0.309493	0.0239096	0.0987537	0.0253323	0.0264724	0.0602718	0.00364398	0	0	0	8.63931	0	0	0	0	0	0	1.64846e-05	0	0.117907
GD1b(d38:1)	1.10645	0.384143	1.19811	0.606276	1.05651	2.23474	0.0137701	0.0231002	0.020779	0.0235898	0.0851571	0	1.19981	0.967277	0.769555	0.751289	0.0253974	0.221389	0.157581	0.161987	0.202939	0.211268	0.442954	1.1225	0.0494745	0.0968049	4.61907	0.215981	0.649643	0.678686	0.101556	0.320368	0.0652635	0.0885968	0.184268	0.118184	8.66455	5.76846	5.33923	8.63931	0.25344	1.41236	23.9308	0.367849	0.813385	0.507339	0.734064	1.19115	0.132837
GM3(d36:1)	0.0141134	0.00339947	0.0171284	0.0111789	0.0101869	0	0	0	0	0	0	0	1.01902	0.409379	0.0566899	0.448415	0.00152938	0.0789964	0.0138293	0.0984567	0.0549674	0.0622092	0.0824947	0.199761	0	0.00625023	4.25843	0.0596197	0.510402	0.0125764	0.00850616	0.0133794	0.00142515	0.0167419	0.0100692	0	86.5722	3.68298	9.64963	8.63931	0.326021	0.904988	0.22815	0.00521004	6.64068e-08	0	0	0	0.00198878
GT1a(d18:1_18:0)	0	0	0.0039031	0.194046	0.67834	1.07659	0.0130664	0	0.00528245	0.00547752	0.0295325	0	0.907414	0.310237	0.39147	0.457399	0.0237157	0.0704261	0.307634	0.310796	0.452891	0.207266	0.607459	0.307117	0.0370359	0.228336	36.2264	1.05096	0.527711	3.10737	0.351469	0.976612	0.0611299	0.182544	0.903838	0.0867544	26.2859	3.95299	2.69656	8.63931	0.143817	1.42191	0	0	0	0	0.00128827	0.00137376	0.114968
GT1a(d18:1_20:0)	0	0	0.000905717	0	0	0	0.00631877	0	0	0.00132677	0.00354863	0	0.017869	0.0262719	0.0460072	0.106737	0.00261442	0.0302989	0.00913555	0.0115518	0.0489661	0.0150345	0.0595799	0	0.013778	0.0436956	8.25359	0.286965	0.0688541	0.34831	0.0870203	0.024594	0.00744321	0.0131344	0.108342	0.00169207	0	0.0503551	0	8.63931	0	0	0	0	0	0	0	0	0.0610252
GT1a(d36:1)	0.810489	0.143217	0.878246	0.521803	0.642596	0.656377	0.771759	0.0887671	0.562476	0.349909	0.64574	0.0437078	1.22685	0.23931	0.107881	0.254257	0.00610274	0.0356181	0.160445	0.0749653	0.158494	0.0314972	0.205375	0.0886902	0.0227672	0.0299496	5.06237	0.247307	0.072878	0.503183	0.111231	0.305142	0.014535	0.0503849	0.277777	0.0441462	40.284	2.34942	1.76747	8.63931	0.0439944	0.45189	12.9139	0.175828	0.262333	0.210964	0.107768	0.570626	0.0376519
GT1a(d38:1)	0.468086	0.495702	1.09597	0.438207	0.381531	0.476202	1.74422	0.179906	1.54233	0.68525	2.23065	0.300207	0.319625	0.215801	0.330354	0.0607785	0.0120305	0.0193417	0.0575696	0.103674	0.13978	0.0192366	0.19921	0.226112	0.0195307	0.0695601	0.606866	0.147768	0.133684	0.764765	0.179777	0.280341	0.0273117	0.0946084	0.267356	0.0570806	0	0.580757	1.61953	8.63931	0.0115077	0.132245	19.6495	0.30782	0.242423	0.281187	0.26323	0.424554	0.00294366
GT3(m43:5)	0.00526658	0.000746955	0.00225088	0.0060113	0.00721194	0.0103892	0.137533	0.0288715	0.085409	0.0635466	0.10976	0.0187908	3.03186	0.895504	0.473156	0.497711	0.0175478	0.0513147	0.224577	0.130091	0.264209	0.0624087	0.257102	0.664763	0.0619735	0.0594509	2.60674	0.31423	0.380294	0.44081	0.0558497	0.395131	0.0599639	0.0958775	0.218357	0.0531565	19.733	2.66892	5.08926	8.63931	0.199564	2.8484	0	0	0	0	0.000528675	0.00189409	0.0508385
GT3(m45:5)	0.917738	0.317916	0.601869	0.487238	1.79315	1.59001	0.32677	0.18164	0.135732	0.163276	0.288138	0.0567751	0.489744	0.309967	0.506963	0.556099	0.0535592	0.294681	0.229697	0.153512	0.569866	0.156847	0.467089	0.245299	0.118947	0.265715	10.9429	0.663531	1.43814	2.34572	0.232087	0.882868	0.342182	0.263305	0.576603	0.219975	11.3323	21.9614	14.4874	8.63931	0.642152	4.94732	44.9854	0.762677	0.750299	0.354496	0.278165	0.799421	0.301756
GT3(t41:1+O)	0	0.00299529	0.000819887	0.0724266	0.0111715	0	0	0	0	0	0	0	0.0370394	0.00281405	0.0924184	0.124979	0.00532154	0.0437389	0.05321	0.0206572	0.178	0.0112525	0.220423	0.00297288	0.0546673	0.102814	7.41295	0.281739	0.742832	1.40284	0.169494	0.45403	0.110024	0.084049	0.337362	0.0064579	0	0.05851	0	8.63931	0	0.0949413	0	0	0	0	0.000528048	0	0.337245
GT3(t43:1+O)	0.0669654	0.0148323	0.0687817	0.0260551	0	0.0364787	0.00905386	0	0.00247613	0.026431	0	0.00516206	0.473458	0.378556	0.228465	0.120949	0.00880258	0.0762848	0.0252366	0.0384239	0.12475	0.0723284	0.0675406	0.348079	0	0.0123655	0.0987896	0.0221302	0.026162	0.0762451	0.00485257	0.0164531	0.0133104	0.0042843	0.0041826	0.00966069	4.6749	0.434598	0.215395	8.63931	0	0.257401	3.59801	0.100521	0.0991047	0.0327276	0.0286897	0.133335	0
Hex1Cer(d13:0_22:6)	0.129078	0.0329162	0.0916875	0.0997685	0.596461	0.993554	5.99242	3.41701	3.25008	6.65598	16.2053	1.54297	2.40704	0.249116	1.9378	0.220022	0.106577	0.0444255	0.496061	0.514139	0.824296	0.0137165	0.674797	0.218912	0.221536	1.35574	37.6824	3.64758	1.50065	2.70122	0.891521	2.68947	0.875307	0.859286	3.52457	0.465272	0	0.044819	1.29976	8.63931	0.0446207	0.118966	2.37601	0.217275	0.0492833	0.0614959	0.00990992	0.0642631	0.650272
Hex1Cer(d14:0_22:6)	0.144278	0.0403857	0.144451	0.111789	0.596461	0.999722	5.44516	3.61105	3.1656	6.78006	17.3693	1.52894	2.34302	0.357358	2.4009	0.200266	0.141085	0.0335209	0.473804	0.549461	1.10751	0.0163163	0.67642	0.219029	0.275165	1.65424	51.214	4.04747	2.13353	2.55487	1.33087	2.85062	0.954856	0.958907	2.82651	0.391277	0	0.0448521	0.844717	8.63931	0.0446207	0.110474	2.6867	0.221198	0.0587636	0.0665789	0.0165756	0.0991589	0.627468
Hex1Cer(d16:0_22:4)	0.031163	0.0638035	0.153742	0.0882258	0.173483	0.317167	2.27828	2.56952	2.1625	3.74309	7.36955	0.88186	0.654727	0.0487059	0.379054	0.0878163	0.0112701	0.0752445	0.112426	0.05612	0.45273	0.0142662	0.0546087	0.218423	0.223631	0.824093	23.7281	2.38002	1.88295	1.58564	1.20807	2.40759	0.770464	0.735279	3.71499	0.802151	0	3.83216	3.04757	8.63931	0.273692	2.14447	2.51442	0.300199	0.0783686	0.0177333	0.0441766	0.00685598	0.787226
Hex1Cer(d16:1_20:4)	4.88658	1.30277	4.18956	3.36996	9.75897	13.2328	0.248817	0.0736165	0.120253	0.206365	0.437519	0.0662176	0.165792	0.0549248	0.365365	0.133902	0.00970356	0.116646	0.107074	0.0202554	0.0354926	0.0907501	0.21021	0.060145	0.0319803	0.0423671	0.239705	0.104323	0.205285	0.662951	0.0148928	0.0324495	0.0434343	0.02783	0.138177	0.0508668	9.48172	0.274516	0.352406	8.63931	0.0371056	0.079213	203.676	6.54758	3.51656	1.82074	1.04543	3.38906	0.0239572
Hex1Cer(d18:0_18:0)	11.5054	5.14699	24.5809	12.1531	35.6762	70.3313	5.22355	6.31054	7.08271	8.75942	32.2777	5.06733	5.88064	8.2946	4.90371	25.1176	0.123739	6.14169	0.336274	1.60263	7.76232	4.33796	6.45531	6.04883	1.21884	1.60757	218.58	13.5712	27.0891	26.2398	9.10452	3.30073	2.9335	1.54749	6.75184	2.76739	753.92	351.038	1064.86	8.63931	38.0247	176.24	713.533	18.2521	8.72363	7.67927	6.18722	10.8963	0.977322
Hex1Cer(d18:0_18:0+O)	1.88626	1.50777	4.0209	2.69043	13.7562	25.1113	3.84116	3.5888	3.34933	5.93682	23.1316	2.61374	2.54376	3.25946	1.95849	7.89214	0.0500164	0.502828	0.149931	0.675707	2.0297	1.71123	2.0869	3.04605	0.574888	0.235516	32.6908	4.24794	5.43083	7.96201	1.38064	0.500033	0.81218	0.132232	1.8783	0.680463	186.553	33.7949	227.661	8.63931	9.18966	47.2209	185.812	4.8204	1.95286	2.25008	1.4798	2.47448	0.858979
Hex1Cer(d18:0_20:0)	0.249945	0.178223	0.655738	0.226347	0.887315	0.861376	1.09634	0.777324	0.672905	3.51371	5.60474	1.33039	0.876448	0.00545631	0.754967	3.38538	0	0.562358	0.0409065	0.605616	1.12619	0.806054	1.17077	0.94883	0.0182078	0	0	0.0453737	0	0	0.0386135	0	0	0	0	0	0	0	0.0346219	8.63931	0	0	21.4088	0.731536	0.265456	0.156703	0.277107	0.344524	0.0753822
Hex1Cer(d18:0_20:0+O)	8.79745	5.33838	15.8932	8.57706	40.7324	70.3785	2.11916	4.73313	4.50728	4.56123	19.9258	2.68627	9.87877	16.4179	15.8434	33.0143	0.409601	5.80026	0.736567	2.01094	12.993	6.33459	9.8651	9.69507	2.73498	2.11032	359.868	19.7047	44.8712	45.7906	10.5139	3.88977	3.92685	1.75544	8.85562	3.95448	1677.92	371.702	1573.16	8.63931	116.913	348.416	868.77	25.0679	9.31346	6.88481	5.47009	15.2464	3.20692
Hex1Cer(d18:0_22:0)	29.4446	17.3629	43.2692	33.5132	133.965	258.62	32.7598	51.0937	35.128	61.9389	205.155	28.3222	57.1879	66.8487	48.7483	117.841	1.22989	28.4726	2.19001	8.21076	42.3219	22.1773	33.4453	60.1338	7.06234	7.69312	1313.89	69.6471	129.946	137.311	34.8851	18.5861	15.7095	7.08538	38.9543	13.9771	5420.98	540.775	1582.95	8.63931	103.852	488.289	1916.44	41.4383	18.3351	13.4333	12.2241	19.9958	9.33227
Hex1Cer(d18:0_22:0+O)	106.528	57.3639	160.926	94.6595	384.338	637.076	86.6765	179.05	128.009	234.468	593.842	126.892	109.385	131.282	140.15	317.368	5.99185	69.4383	11.0704	18.5422	134.866	69.2646	116.766	159.161	37.3427	37.0676	4423.85	265.678	625.937	674.8	137.365	76.479	67.7862	31.2245	165.706	69.634	53490.4	2079.03	6080.09	8.63931	311.232	1606.05	6961.02	224.593	93.1166	67.6602	49.2704	103.71	27.1325
Hex1Cer(d18:0_22:1)	0.912915	0.553676	0.099219	0.0309741	2.27649	0.217864	0.621012	0.461769	0.473475	0.420707	3.93689	2.3905	2.60765	2.97379	4.05312	10.4842	0.0700685	3.25251	0.13466	1.34307	6.27187	2.3719	4.60393	1.67865	5.87348	1.37771	395.718	17.6542	35.4235	40.9861	7.75768	4.43491	5.12024	2.15014	18.3024	6.76597	202.185	43.725	204.418	8.63931	9.57895	59.9732	170.83	1.87741	0.824815	0.498903	0.781561	1.43387	6.32414
Hex1Cer(d18:0_23:0)	8.44347	5.65347	18.3481	12.2292	50.0667	82.2567	5.83195	7.81787	4.94553	10.0368	38.3748	4.21156	17.8854	28.778	20.6838	43.2851	0.566881	11.5904	0.887202	1.76701	15.9423	7.64482	12.597	19.3138	1.58154	2.47354	389.525	16.0031	34.3769	27.8383	8.62809	5.49812	3.4772	2.02059	7.87416	3.70158	1529.11	248.459	615.404	8.63931	28.0102	140.375	450.529	16.099	6.43018	4.54096	4.28757	7.38223	1.15419
Hex1Cer(d18:0_23:0+O)	36.3124	14.6777	63.5418	28.9717	159.067	189.732	51.7173	52.5108	39.1683	67.1296	236.768	30.2693	45.1848	63.963	39.9879	86.0699	1.27635	19.4207	1.81054	8.04362	34.9333	17.369	18.7933	59.3889	7.27011	7.8255	1378.28	45.5861	114.3	108.747	30.9819	13.9724	13.0226	4.60924	26.3162	15.4329	7353.88	1067.88	1878.95	8.63931	115.07	458.304	1971.24	52.9575	23.0432	16.8188	11.4523	27.1439	6.98707
Hex1Cer(d18:0_24:0)	72.3498	33.3412	108.15	78.7317	280.098	551.905	51.1757	67.1614	44.0602	94.2739	285.105	45.2714	73.9729	104.424	80.7433	180.072	2.48736	45.303	4.836	9.30386	59.5475	38.0806	54.3423	89.5575	11.8908	15.8381	1541.13	105.923	243.723	219.023	54.8759	33.1454	21.0469	11.3871	56.8341	23.1021	7210.36	718.39	2211.3	8.63931	107.466	298.641	3573.75	100.241	40.1022	32.401	27.61	49.7558	6.21378
Hex1Cer(d18:0_24:0+O)	69.3675	42.3137	104.823	79.2892	329.668	652.163	42.7589	103.298	72.7775	89.1795	236.211	30.1996	94.4449	98.6416	118.102	302.324	3.88524	76.6163	8.93087	28.6572	126.147	91.7526	129.209	108.946	50.0922	32.5913	4591.2	350.833	592.548	803.096	112.418	81.7921	76.5239	33.0029	216.955	83.4882	25586	2278.21	5242.03	8.63931	188.183	1454.58	3098.62	117.498	55.1322	44.2349	27.4626	48.8177	32.8901
Hex1Cer(d18:0_24:1)	19.7872	9.44025	19.2741	11.2234	100.852	89.0565	59.1793	65.4768	47.0452	151.366	182.338	65.9302	56.5148	45.4964	58.6626	122.278	1.32875	27.095	3.17661	7.47503	46.7008	32.9468	36.1916	52.474	3.16218	1.03811	179.355	19.7973	30.2987	59.2664	4.17809	6.71714	5.04689	2.04721	21.691	7.55847	46.9909	0.593388	3.14586	8.63931	0.640858	0.381692	1467.22	27.5428	10.948	11.0526	9.71257	19.1282	5.57191
Hex1Cer(d18:1_16:0)	0.00879341	0.00382501	0.0125955	0.00912662	0.744866	1.38422	0.617309	0.937239	1.08062	0.744761	0.930736	0.209502	1.73918	2.04696	2.19712	6.42855	0.0533508	0.326776	0.102811	0.483929	2.61482	1.12822	1.63204	1.74855	0.101551	0.285879	41.2474	1.84471	3.87576	1.52756	0.879296	0.352422	0.234015	0.237593	0.304247	0.204729	6.83508	0	0	8.63931	0	0	0.0766724	0.00875751	0.00573069	0.0119256	0.0444279	0.0117499	0.165475
Hex1Cer(d18:1_17:0)	0	0	0	0	0	0	0.0557059	0.00473921	0.021663	0.0361798	0.132846	0.0193197	0.129327	0	0.200816	0.372901	0	0.148478	0.00850584	0.0498453	0.327979	0.153273	0.160499	0.170195	0.00793195	0.0062191	2.00562	0.0967343	0.240031	0.0191596	0.0651883	0.00426454	0.0169031	0.0036195	0.0130144	0.0157059	0	0	0	8.63931	0	0.300029	0	0	0	0	0	0	0.0337566
Hex1Cer(d18:1_18:0)	77.786	63.787	211.661	131.664	488.037	936.567	181.33	182.097	167.828	285.621	851.116	138.396	107.21	117.169	94.1331	276.041	3.67663	50.6314	8.73602	15.6711	120.653	50.4225	87.7794	112.1	21.8758	28.0283	3824.37	201.265	421.386	512.84	56.4887	66.1151	45.5699	26.4646	99.615	43.4026	12326.3	3290.04	10491.4	8.63931	359.044	1847.93	3699.44	156.677	72.424	71.327	46.719	71.6657	20.0481
Hex1Cer(d18:1_18:0+O)	27.7014	34.5615	110.386	75.3351	135.625	478.276	59.179	57.592	66.9124	83.6986	329.863	37.2696	113.47	131.591	81.6768	285.189	3.19145	73.5999	4.14558	6.11837	111.252	40.9307	70.2506	132.264	9.30064	28.2427	4998.51	188.854	468.551	262.172	55.7535	59.63	37.6457	24.5506	55.9	25.5795	9114.16	6137.68	14444.8	8.63931	364.457	3127.83	1812.57	123.249	48.5393	54.1783	24.0454	31.624	38.7531
Hex1Cer(d18:1_18:1)	91.7785	94.435	345.236	190.162	735.395	1118.58	54.0953	74.1186	75.5439	48.8962	311.952	29.7923	87.1944	139.642	79.6902	257.929	2.90742	69.0676	3.51174	3.55257	121.679	38.0904	67.6655	110.152	12.6317	33.2359	5764.6	207.102	551.084	404.953	58.7601	81.0595	46.7097	26.7781	104.341	40.3342	12816.4	4943.38	13021.2	8.63931	516.876	2795.52	8903.28	316.511	114.174	124.537	80.5209	126.819	7.06281
Hex1Cer(d18:1_20:0)	10.6674	8.06279	25.3712	18.0414	62.3724	119.175	15.2862	21.4428	17.9585	26.7124	83.9605	13.8308	24.935	23.5866	29.2873	66.0022	0.756581	14.069	1.43899	3.79401	28.5143	10.4054	21.0573	21.3826	4.53237	4.68407	935.322	43.7332	83.4468	91.2207	11.2204	13.6827	9.974	4.2997	21.4422	8.97038	3586.78	350.4	1909.41	8.63931	97.3363	559.006	993.914	25.0171	9.83177	9.34638	7.00294	11.33	3.62465
Hex1Cer(d18:1_20:0+O)	30.8996	19.9212	74.1518	42.534	177.367	292.66	92.5097	80.2524	70.8359	136.904	401.344	84.0122	85.8953	45.1608	59.7327	216.277	1.96413	55.5582	3.9943	8.4714	73.7724	33.242	67.328	74.6233	8.10812	13.7238	3141.45	124.57	266.729	231.739	39.1666	39.3413	22.2069	11.5307	45.749	20.2228	5165.57	4461.37	9063	8.63931	293.137	1169.81	2726.82	99.7166	34.3765	32.4545	20.5073	40.0663	41.8426
Hex1Cer(d18:1_20:1)	62.2885	50.2518	183.796	119.949	407.348	1188.61	186.257	212.627	164.415	256.989	901.411	146.793	146.64	166.858	120.474	285.337	2.70124	73.7755	4.51316	18.1423	98.0203	49.7043	70.636	112.927	24.5855	27.6261	6688.32	282.659	479.842	508.551	55.127	78.5636	48.8159	27.4256	129.426	50.3687	8805.54	2546.91	9004.93	8.63931	461.724	1647.94	5593.48	192.533	79.5627	75.0871	48.3931	62.0882	37.5602
Hex1Cer(d18:1_20:2)	0.0593044	0.0362425	0.320681	0.147676	0.928314	3.7404	0.876578	0.989197	0.957066	1.07392	2.40635	0.234677	0.107495	0.201434	1.23187	0.634229	0.0131554	1.23859	0.0178812	0.248416	0.277521	0.0258158	0.213051	0.465736	0.12768	0.142566	28.7235	3.4479	1.99536	2.5014	0.383827	0.336878	0.14752	0.113716	0.282187	0.122648	49.1859	0.173508	8.63677	8.63931	1.17091	2.2441	6.60673	0.0645791	0.016109	0.00678869	0.0218592	0.0714078	0.887757
Hex1Cer(d18:1_21:0)	0.252326	0.174966	0.497597	0.199906	2.09933	2.97231	0.95724	0.293604	0.580714	1.86399	3.12236	1.13049	1.25224	0	0.758782	3.45467	0.000730996	1.04163	0.0500372	0.605969	1.11545	1.03823	1.25328	1.17075	0.0279183	0.00230206	1.36907	0.0528943	0.209181	0.0555352	0.0542757	0	0	0	0	0.00637652	0	0	0	8.63931	0	0	20.4589	0.707625	0.326636	0.227636	0.162242	0.52802	0.0553403
Hex1Cer(d18:1_21:0+O)	1.79797	1.63648	8.9665	7.789	4.78857	26.5294	3.26441	3.20291	2.32644	4.15418	6.75784	1.1177	6.69821	5.95716	10.8685	25.7555	0.239306	7.40288	0.648982	2.05426	11.2534	5.48584	10.613	8.5061	1.83664	2.39333	444.348	21.1918	47.9194	43.0496	13.1412	7.21455	4.35575	2.79783	8.88892	4.19362	1552.96	217.116	1123.51	8.63931	51.0243	237.12	190.673	7.08555	2.99971	2.8197	1.28519	1.47811	1.52333
Hex1Cer(d18:1_21:1)	3.28112	2.89607	9.27174	6.80832	10.2229	63.6365	9.92901	7.8419	6.05604	27.4892	28.6963	11.9417	5.49696	0.18978	1.27682	4.99379	0.00885778	1.04356	0.0774293	0.854399	2.15011	0.90197	2.1097	4.7434	0.0498532	0.0323453	12.1125	0.126394	1.02898	0.568483	0.131999	0.100027	0.0597175	0.0429029	0.145922	0.0506285	0	2.41101	3.85836	8.63931	0.227303	0.459272	150.714	7.00629	5.50712	4.77745	1.94535	2.26562	0.0233084
Hex1Cer(d18:1_22:0)	163.236	91.5334	246.603	154.287	635.914	1158.37	129.029	194.788	135.483	227.165	595.89	117.854	177.647	203.689	171.522	377.67	7.34927	100.968	12.7929	27.4985	163.863	72.4635	122.878	211.823	28.7751	32.732	4845.01	255.278	566.786	572.813	62.6863	85.5078	58.4695	32.4833	118.717	58.7793	77962.9	3012.44	6507.02	8.63931	302.972	2088.63	6775.29	177.893	95.2059	81.1127	48.7891	101.609	20.8411
Hex1Cer(d18:1_22:0+O)	259.352	123.474	465.27	272.532	816.663	1674.43	240.313	364.868	245.003	515.201	1162.56	290.065	292.79	277.463	379.747	764.966	12.1384	201.722	24.8758	63.6782	307.049	150.274	267.583	339.454	126.215	55.6119	10574.3	502.635	981.249	1655.77	167.199	126.19	138.989	54.448	364.123	142.747	56970	15478.8	27159.7	8.63931	632.057	7348	13356	363.608	220.323	176.638	85.1621	206.047	92.5109
Hex1Cer(d18:1_22:1)	717.438	355.18	1241.23	609.439	1919.07	3742.07	780.506	1052.11	758.529	1767.18	3734.14	848.732	636.474	676.685	899.943	1579.28	34.1476	405.503	59.2465	100.567	675.648	351.806	569.281	779.691	230.264	200.375	31838.5	1379.09	3438.16	3601.09	439.742	424.63	365.048	159.118	806.596	377.808	90333.4	20751.4	35862.7	8.63931	1052.99	9093.27	32303.3	1320.09	535.63	432.975	216.519	506.96	157.646
Hex1Cer(d18:1_22:2)	16.247	16.1572	57.6144	31.2985	109.384	159.272	45.7492	51.9541	34.2127	95.0902	205.794	31.1752	46.3878	61.3786	46.9647	116.312	1.01051	24.3169	2.38815	7.27505	53.2411	24.2661	31.9732	46.9894	7.67396	9.08759	1435.48	66.9923	155.496	176.375	17.3231	21.5521	16.4655	8.11127	35.2933	16.4379	17038.8	228.4	1480.6	8.63931	77.9899	357.775	1826.91	77.5167	26.2241	24.3071	17.1659	27.2841	10.2349
Hex1Cer(d18:1_23:0)	44.0274	28.6284	93.5393	51.8485	203.768	369.15	41.4816	58.9123	41.4666	83.6	223.309	46.2828	107.214	144.967	127.545	246.047	4.02421	79.6455	7.37821	18.3353	101.172	56.3143	84.5637	132.438	13.2073	14.825	2548.24	82.4379	231.189	197.904	57.2065	38.6202	21.8406	13.1082	55.3539	26.9074	10476	3188.94	5111.18	8.63931	151.706	1116.79	1764.16	80.1587	36.2261	26.7125	16.879	36.0562	9.90914
Hex1Cer(d18:1_23:0+O)	104.423	45.9753	181.93	97.5392	233.783	413.636	138.169	228.526	94.0174	197.916	692.951	232.704	124.108	165.946	159.641	329.379	6.44706	94.7034	11.8926	25.39	154.108	87.1099	142.76	158.476	59.0323	41.6997	7567.08	303.069	695.541	706.106	100.611	97.623	68.1795	36.739	163.47	75.1139	32920.6	1201.07	3184.01	8.63931	175.159	1390.99	6490.08	167.799	71.663	56.3663	41.3976	61.2464	38.7318
Hex1Cer(d18:1_23:1)	175.448	81.0132	244.683	125.563	422.491	998.959	82.7424	113.606	74.4917	213.884	420.297	96.0541	72.0344	38.0724	118.954	256.204	2.86379	95.9512	10.2181	44.7428	106.475	87.1945	159.739	88.6268	48.512	36.3862	6124.64	298.078	697.542	724.938	76.0659	97.9387	69.3441	36.5974	161.754	73.8384	51678.9	5200.24	7424.17	8.63931	276.404	2426.4	6539.51	326.214	156.676	127.121	60.3589	104.512	32.1918
Hex1Cer(d18:1_23:2)	4.38907	1.1853	3.3377	1.32312	5.53038	6.7729	0.582163	0.236177	0.07589	0.695965	0.287684	0.149802	0.811374	0	0.591361	2.13672	0	0.803071	0.0413667	0.534761	1.33017	0.822184	0.902931	1.2057	0.0786608	0.0489058	7.37567	0.244477	1.17716	0.271197	0.062698	0.0731102	0.0512397	0.0240168	0.211233	0.00769019	28.4818	0	0.775363	8.63931	0	0	161.76	7.87018	3.22523	2.65297	1.61113	4.80421	0.258875
Hex1Cer(d18:1_24:0)	410.601	272.222	724.875	502.096	1720.79	3758.65	310.927	445.979	342.045	664.775	1716.96	379.177	382.056	381.751	382.594	860.76	13.0776	264.385	32.6837	71.5728	402.135	250.362	358.961	431.769	85.7421	97.9262	11778.6	673.314	1710.55	1591.1	170.14	231.149	161.128	87.2651	377.749	170.126	88804	6303.24	18776.6	8.63931	887.406	5168.94	17743.5	610.728	254.113	218.161	147.48	252.044	46.858
Hex1Cer(d18:1_24:0+O)	447.448	211.303	578.277	352.989	1361.06	3549.73	286.545	436.809	305.749	643.866	1584.31	340.285	445.826	464.609	540.034	1272.2	18.8391	337.466	40.4819	97.8229	463.23	251.887	439.155	634.284	137.647	99.1139	14556.1	701.38	1923.08	2097.58	208.741	277.46	194.702	97.9179	595.609	290.453	219597	13113.1	37373.8	8.63931	1565.16	11450.7	15047.3	645.839	299.385	227.407	130.467	262.589	90.4891
Hex1Cer(d18:1_24:1)	1259.63	639.014	1784.27	1060.24	4274.71	8650.18	1363.02	1990.74	1243.7	3634.36	6247.54	1313.92	1493.21	1337.43	1475.05	3262.67	48.9568	885.156	97.4555	263.789	1399.54	645.972	971.137	1696.63	304.518	262.275	39193.1	1966.01	4922.71	4721.55	595.411	668.228	436.557	256.439	1231.17	525.849	459852	34373.8	60269.1	8.63931	2053.41	16650.9	57438.9	1748.83	886.673	762.621	448.465	780.459	239.606
Hex1Cer(d18:1_24:2)	217.315	108.012	306.26	179.294	641.21	1044.61	258.982	234.561	165.236	610.611	910.996	227.314	205.72	192.151	248.813	563.559	6.40061	134.455	15.5459	57.0862	251.999	132.299	167.523	258.796	72.7859	57.85	10412.7	471.474	1155.09	1297.73	128.963	152.137	107.096	59.8946	300.898	123.103	36410.7	4954.21	9645.62	8.63931	230.723	2732.84	11037.2	425.652	175.822	166.227	89.2605	173.149	88.6988
Hex1Cer(d18:1_24:3)	1.23889	1.55798	3.48897	4.73705	4.86602	33.6651	27.9605	17.6774	23.4923	75.2135	58.2101	24.9213	21.7707	0.448862	13.9007	45.7776	0.0222174	16.3998	0.754058	9.08601	19.4898	12.4542	17.0881	13.9029	1.35979	0.560445	115.962	7.49222	14.0915	21.1809	3.37714	1.2737	1.39617	0.627053	3.47526	1.53891	7.53682	4.80478	18.494	8.63931	1.16323	4.03578	26.1961	5.97595	2.22942	3.22886	0.975461	0.31624	5.12484
Hex1Cer(d18:1_25:0)	12.9981	7.35209	21.1656	13.5846	53.3676	106.713	10.835	13.8541	11.028	22.469	64.9684	8.03586	14.55	18.8068	14.1987	42.0548	0.461086	12.9611	0.905129	2.87957	17.6672	10.2745	15.3219	20.0453	1.90553	2.94992	435.532	18.6346	45.2738	30.7462	5.32684	7.06469	3.55018	2.32542	4.14913	2.76103	273.202	138.839	391.823	8.63931	16.4909	51.2418	559.436	17.799	8.35629	6.65885	4.58395	8.9718	0.698948
Hex1Cer(d18:1_25:0+O)	15.441	8.76085	27.507	16.529	63.0999	129.245	9.33094	12.7374	8.7462	23.4681	40.5674	8.35834	16.0095	18.4859	20.0263	52.5225	0.569159	14.3872	1.16201	4.43496	22.4174	13.9916	19.7826	23.497	4.01911	3.85518	762.935	29.3997	76.3207	78.7847	21.3738	11.6802	6.3854	3.44401	16.2092	6.14519	5225.69	397.977	1466.88	8.63931	79.994	207.096	604.012	32.2155	13.1516	9.43213	7.11205	12.342	8.56728
Hex1Cer(d18:1_25:1)	26.3349	12.8155	38.2662	18.69	132.865	162.088	43.4109	34.5657	27.1931	92.1497	159.265	50.0882	43.6227	53.5452	53.8089	127.503	1.59737	35.0536	2.98957	12.7022	58.1946	33.3054	39.8088	55.3909	10.1095	8.46739	1531.3	56.8818	149.567	142.497	25.175	21.5252	12.8015	7.61807	32.7464	15.3799	3375.1	915.428	1605.22	8.63931	46.0863	313.127	1074.46	40.4859	17.7347	12.8886	11.0063	22.5346	6.234
Hex1Cer(d18:1_26:0)	5.40393	2.13307	6.90821	4.14254	18.3329	29.347	5.38787	7.53021	5.22542	9.83527	32.4338	4.42512	5.13088	6.36553	4.99818	14.8595	0.161323	3.77055	0.336141	0.745106	5.69428	2.90927	4.78384	5.88403	1.02978	1.25918	160.524	8.6385	20.356	16.3256	4.812	2.46731	1.79227	0.848475	3.14794	1.28402	28.8098	33.7071	139.755	8.63931	4.09986	17.2521	293.466	7.17525	2.95823	2.20525	2.38484	4.04342	0.278725
Hex1Cer(d18:1_26:0+O)	21.5144	8.61176	23.277	14.3026	71.88	133.273	16.7118	22.767	16.1999	23.2458	88.9323	11.7765	13.4999	17.297	14.3079	51.0431	0.529311	13.1791	1.18491	3.59094	18.9685	10.4015	18.3182	17.3158	4.66783	4.81004	803.439	40.4069	85.9335	80.9685	16.978	10.7539	7.58363	4.116	17.7144	7.59544	1158.95	709.943	1589.44	8.63931	49.6903	278.536	1254.15	27.7916	11.1719	8.47248	8.16607	14.799	1.99386
Hex1Cer(d18:1_26:1)	27.2719	13.8016	34.8328	22.5425	127.363	189.35	32.5025	32.0408	24.7445	70.012	134.141	33.9153	19.1999	26.3622	22.41	66.2992	0.873352	14.5538	1.39537	3.4112	27.4289	10.9566	19.4343	28.9879	3.64074	6.87418	1031.96	44.6137	131.324	76.6883	21.8976	16.8482	8.98432	5.86205	17.7552	8.74967	1323.55	326.043	1481.58	8.63931	19.2442	232.014	1448.82	45.2222	18.2133	12.5729	11.405	21.5987	0.956098
Hex1Cer(d18:2_18:0)	0.321092	0.335489	1.59392	0.534677	2.45678	1.04191	97.9554	46.6573	52.197	204.113	388.092	115.601	11.2702	0.535283	10.5338	68.6215	0.061443	15.4835	0.813018	11.2896	26.3275	23.3197	26.5759	9.03374	9.88282	4.60724	1258.93	75.4494	103.303	151.923	20.5863	10.4804	14.0943	5.75594	33.13	11.07	0.000165816	0	0	8.63931	0	0	77.1769	1.63601	0.728674	0.20732	0.662192	0.771386	13.2786
Hex1Cer(d18:2_22:1)	2.48114	2.27717	8.47889	3.85968	54.2564	67.5033	1.26919	1.65618	0.684034	3.75091	0.701659	1.31831	0.254551	0.0850546	0.250908	0.453081	0	0.265748	0.0212137	0.208335	0.190131	0.50893	0.403309	0.155867	0.390285	0.219827	55.4154	2.77309	5.80278	8.65423	0.711412	1.3375	0.644232	0.416851	2.37721	0.600451	71.09	5.21452	47.0557	8.63931	2.45207	6.18351	232.712	7.92622	2.9339	1.4968	2.01493	3.9971	0.916663
Hex1Cer(d32:0)	0.00136586	0	0	0	0.0056052	0	0.247993	0.0806332	0.0995258	0.23728	0.30956	0.0575551	0.293361	0.0593754	0.256967	0.0297246	0.0364561	0.0238147	0.0896117	0.107552	0.175423	0.0544161	0.240376	0.0665287	0.0654866	0.385891	16.9098	0.56382	0.295217	0.380184	0.195936	0.603763	0.101957	0.148753	0.305901	0.0942237	0	0.0675931	0.815279	8.63931	0.0624966	0.0707364	0	0	0	0	0	0	0.228588
Hex1Cer(d32:1)	3.23534	1.88581	2.94503	2.09625	3.75575	1.58659	0.00999217	0.0338291	0.0746759	0.178944	0.0707089	0.0878736	0.0994753	0.0547841	0.0489472	0.118602	0.00449034	0.0510345	0.055317	0.0106952	0.0195285	0.145591	0.125802	0.105624	0.16314	0.426784	0	0.424313	3.16103	7.90798	0.122416	0.640647	0.251194	0.152167	0.300259	0.461063	66.4637	22.0415	56.4309	8.63931	9.10097	6.74862	99.1278	3.00199	4.67161	1.6197	2.02528	3.43932	0.00733909
Hex1Cer(d33:2+2O)	0.00468819	0.0124307	0.0436443	0.0540301	0.0544958	1.03779	0.00617473	0.00122969	0.00184862	0.00610469	0.0781095	0.00513519	0.094586	0.0745257	0.461306	0.445162	0.0222174	0.0710766	0.00888367	0.00605299	0.0880981	0.0672306	0.0806415	0.0208754	0.0344834	0.0718019	49.9353	2.25335	2.80015	0.057152	0.0154489	0.118821	0.0278084	0.00842486	0.0887009	0.0953746	23.1501	0.501993	1.53087	8.63931	0.0936897	0.931773	0.0170991	0.0657747	0.00231695	0.03023	0.00927143	0.0509719	6.6646e-05
Hex1Cer(d34:1)	3.24581	1.95808	6.49846	4.77773	14.6993	16.6306	14.582	8.10585	7.53752	14.9553	46.6223	7.076	6.47432	2.23626	4.14234	2.83589	0.165462	0.7349	0.502913	0.486985	1.64795	0.638778	1.52075	1.51034	0.414586	0.592448	66.4783	3.78243	9.99713	8.85381	1.7706	1.55817	0.968755	0.733246	1.73653	0.916172	165.016	20.7135	31.3098	8.63931	6.12379	6.46264	188.944	5.68961	4.2348	3.2488	1.99947	3.76012	0.391835
Hex1Cer(d36:1)	0.0729783	0.023626	0.0344606	0.0231776	0.0876542	0.264657	0.000954771	0.000562512	0.000368511	0	0.00182338	0	0.0112373	0.0375442	0.0104156	0.0226399	0.00105514	0.0110405	0.00426503	0.000628177	0.0123355	0.0116303	0.0208858	0.0638611	0.000806369	0.00167828	0.310162	0.00221983	0.0195896	0.0104476	0.00296736	0.00450517	0.00160255	0.000880218	0.00505277	0.00255293	0	0	0	8.63931	0	0	0	0.0888267	0.0200677	0.0433412	0.00756147	0.0733098	0.00194574
Hex1Cer(d36:1+O)	3.30655	3.97965	12.436	6.68989	73.0554	76.6688	8.5647	5.91876	5.52899	12.4469	40.8393	4.03804	2.16726	0.255344	2.07553	1.24231	0.337474	0.577137	0.608311	0.622565	2.18017	0.362289	2.17115	0.789002	0.81463	2.55889	94.2542	5.19486	3.24735	6.60678	2.55737	4.32384	1.76613	1.29902	5.73491	1.0696	64.4757	3.56795	47.3259	8.63931	0.167111	6.40727	511.29	11.5524	3.34094	3.05725	2.2735	8.96006	3.35796
Hex1Cer(d36:3)	0.0304061	0.0295472	0.224766	0.0510841	1.52834	2.40508	0.0349973	0.0841612	0.0647613	0.25391	0.212864	0.0826054	1.00062	0.411609	0.271779	1.91046	0.0735475	0.529	0.364017	0.272598	0.308011	0.908349	0.901578	0.776771	0.223686	0.700375	1.7072	0.79864	1.86698	7.42204	0.0688957	0.596298	0.627425	0.26133	0.315942	0.380441	0	7.38254	12.9427	8.63931	0.471073	1.89458	0.65799	0.128934	0.039707	0.00567378	0.0144452	0.0267853	0.00248244
Hex1Cer(d37:3)	0.536898	0.280632	0.92431	0.871992	4.96986	6.51335	0.275995	0.55279	0.441619	1.48632	1.03104	0.288109	2.81999	1.58113	0.874137	3.94042	0.192915	1.40177	1.16907	0.54932	0.53196	2.53871	2.33748	3.15994	0.395966	1.1097	3.86957	1.22607	4.08162	12.5167	0.166675	0.882824	0.807736	0.400834	0.447816	0.400665	3.93652	14.469	21.2601	8.63931	0.976835	3.3894	19.9007	1.10309	0.568785	0.351798	0.164434	0.453793	0.185024
Hex1Cer(d38:1)	0	0.000484853	0.0100592	5.71161e-05	0.013811	0.0422337	1.14953	0.961007	0.961505	1.19927	5.67086	0.489566	0.717773	0.106022	0.369	0.0474081	0.0531394	0.052907	0.122996	0.16511	0.303942	0.0398613	0.645308	0.108513	0.121971	0.423343	17.1447	0.869643	0.58839	0.940048	0.393935	0.896204	0.354191	0.238848	1.02055	0.2459	0	0.246703	0	8.63931	0.0432918	0	0	0.0123405	0.0139806	0.0108858	0.00143135	0.0153646	0.624706
Hex1Cer(d38:1+O)	4.70406	3.16855	10.8672	11.4509	12.9131	14.2922	1.42318	3.32293	2.36902	6.25795	8.87139	2.94856	5.88715	4.06285	3.51338	8.29801	0.229569	3.09994	2.44737	1.02934	1.197	5.56937	4.95699	7.70364	1.66379	4.99915	85.4139	7.12415	12.8434	35.9822	2.39914	7.36723	3.1136	2.30386	9.21146	2.93599	47.5369	4.77196	91.3971	8.63931	10.9198	10.0625	445.072	32.4334	11.4228	5.57493	3.38537	9.71811	0.87128
Hex1Cer(d38:2+O)	4.76076	0.794063	7.95715	4.2508	7.3119	15.2265	2.54323	0.911387	0.849953	0.678684	3.02578	0.376274	1.52979	1.03771	1.02048	1.96928	0.00212862	1.01077	0.0543894	0.250471	0.534955	0.353369	0.869654	1.37867	0.196026	0.250871	37.4767	1.40502	5.77863	3.9143	2.70267	0.527933	0.835025	0.35298	1.05348	0.197602	95.5501	7.83205	44.7226	8.63931	3.16597	9.75055	273.216	4.94125	2.29078	2.43301	1.84277	3.00804	2.28774
Hex1Cer(d38:4)	0.0273447	0.00561684	0.0251052	0.0287698	0.0459967	0.0136316	4.02238	1.69087	2.54316	3.08102	8.58359	1.28125	1.43866	0.0792577	2.20969	0.158805	0.0385184	0.0512842	0.371525	0.175234	0.486547	0	0.886698	0.0788536	0.00235653	0.0231867	0.250702	0.0302075	0	0.367111	0.0175929	0.0461934	0.014976	0.0136754	0.0875151	0.0192109	4.23608	22.2537	60.0732	8.63931	2.71178	14.2273	1.61814	0.121256	0.0434943	0.0127557	0.0159356	0.0180146	0.0434243
Hex1Cer(d38:4+O)	0.350393	0.251316	0.938225	0.266524	1.86501	1.38121	1.53833	0.427274	0.654315	2.52242	2.34274	0.927046	1.58054	0.0661267	4.56032	25.4964	0.0192592	5.22065	0.269804	4.07152	8.92791	7.77615	8.08242	0.964906	3.83258	1.59401	586.586	24.5954	30.633	62.9398	6.88677	4.18331	3.89153	1.75824	12.8041	3.99855	0	0	0	8.63931	0	0	31.2787	0.612353	0.234266	0.175226	0.232805	0.574731	37.2575
Hex1Cer(d39:3)	0.246786	0.173994	0.452126	0.67442	1.22144	1.56634	0.694143	0.601731	0.300095	1.27515	1.20003	0.29496	1.73376	0.785273	1.19812	1.35206	0.207664	0.549375	0.617013	0.428444	0.616343	0.856306	1.84299	1.30355	0.257396	0.791627	17.2757	0.973137	1.1718	4.02144	0.282333	1.05305	0.3872	0.313337	0.925832	0.242645	30.5908	5.3206	9.41179	8.63931	0.665948	0.563735	14.4319	0.844965	0.372409	0.242103	0.134563	0.290302	0.0815811
Hex1Cer(d40:1)	2.30318	2.69283	8.97023	5.82647	16.1039	90.7069	11.4001	28.3637	16.3626	14.8357	69.6235	7.92127	0.29417	0.169516	0.240135	0.426097	0.00999729	0.158048	0.107781	0.0572128	0.0706696	0.207307	0.290798	0.346192	0.203036	0.344109	5.96726	0.660781	2.94099	5.70687	0.840249	0.67585	0.52058	0.164912	1.82788	0.595033	243.657	129.929	56.9882	8.63931	5.56366	43.5029	70.041	2.68629	2.50257	1.75973	0.980915	1.4724	0.167368
Hex1Cer(d40:1+O)	98.9863	32.2959	84.2548	93.1833	135.434	201.617	152.468	126.868	95.243	142.896	343.042	54.6997	137.388	36.1266	93.6392	47.4671	6.66906	14.2077	20.6826	21.7585	31.4683	15.1945	41.1872	53.7282	24.882	47.4053	2129.07	184.723	187.867	291.887	96.7698	148.169	70.9569	50.8022	245.726	50.4413	2593.53	544.237	1447.64	8.63931	138.755	236.82	4063.61	210.449	98.0491	59.9566	26.3455	66.5732	31.8922
Hex1Cer(d40:2)	1.96666	0.80024	1.89934	1.70045	2.97129	5.09272	0.387225	0.972671	0.685665	1.54449	1.85634	0.723021	1.55544	1.08565	0.642642	2.38466	0.0589049	0.894612	0.499171	0.370522	0.475826	1.18497	0.917838	1.50451	0.416523	0.647084	2.46145	0.557013	4.56621	11.8469	0.170749	0.558246	0.599363	0.223616	0.229488	0.543045	111.765	29.9064	109.331	8.63931	7.58926	12.4199	81.305	3.61742	2.55014	1.66	1.00487	2.23982	0.0500439
Hex1Cer(d40:2+O)	9.60569	9.87021	28.2224	20.5645	53.3597	103.066	12.9062	12.2007	9.60297	22.3686	59.3536	13.1261	19.4005	26.3043	21.1029	56.4024	0.434584	13.1248	1.05621	4.77488	27.3672	12.3617	16.7709	20.8885	4.40686	5.45688	1057.89	46.4261	90.2698	108.39	22.6111	12.6746	8.76986	4.84304	22.3752	9.04356	3449.06	145.698	902.405	8.63931	37.7811	234.96	959.106	39.5674	16.2705	15.2685	9.98311	15.7704	4.90635
Hex1Cer(d40:3)	1.57799e-07	0	0	0	0.00643116	0.0148051	0.149389	0.040591	0.0419981	0.0345376	0.301647	0.0386894	0.0902477	0.0168783	0.0627493	0.00359043	0.0022134	0.0012053	0.00645931	0.00435353	0.00214824	0.00301538	0.0558735	0.00773858	0.00217978	0.00138829	0.0697305	0	0.00974049	0	0	0	0	0	0	0.00132704	0	0	1.12862	8.63931	0.0523016	0	0.196807	0.00919464	0	0	0	0	0.00928868
Hex1Cer(d40:3+2O)	0.0933975	0.0473534	0.309094	0.0306592	0.264309	1.37444	1.03214	0.373766	0.661018	2.56725	1.13491	0.487886	0.564679	0.0283616	2.80532	20.8016	0.00895882	3.26152	0.14459	2.66182	5.52143	4.66484	5.5772	0.735649	3.62015	1.75986	555.272	30.3892	35.0785	72.1957	14.9837	5.58536	4.69449	1.82851	15.4242	4.31999	0	0	0	8.63931	0.0304471	0.028778	1.16087	0.165212	0.130346	0.0411465	0.0108967	0.0391432	26.562
Hex1Cer(d41:1)	3.62724	1.14686	4.38212	1.50436	31.7937	25.1206	1.01853	0.740379	0.681837	0.919743	4.03359	0.394646	2.16263	0.543451	3.65017	0.690539	0.223385	0.651411	0.575498	0.784155	1.61255	0.20513	2.86755	0.572152	0.798177	1.21485	51.7583	3.85115	8.56173	15.474	1.31566	2.81763	1.29976	0.917871	2.82406	1.35446	304.514	79.6233	123.066	8.63931	13.7632	20.0393	73.0819	2.06881	3.05574	1.33704	1.18463	2.67582	1.32052
Hex1Cer(d41:1+O)	0.231235	0.0247899	0.159107	0.335367	0.0589848	0.074477	0.157866	0.198937	0.151628	0.111459	0.642702	0.160317	0.219024	0.108101	2.79185	0.566352	0.194363	0.440094	0.424081	0.529121	1.92279	0.263718	1.25125	0.0727145	0.766846	1.19483	71.1844	3.81484	4.81212	7.94847	3.492	4.72911	1.12339	1.57936	4.74104	1.13754	0	9.56713	26.1698	8.63931	2.6952	6.16228	8.4637	0.611979	0.182169	0.116144	0.0802583	0.217003	2.99088
Hex1Cer(d41:2+O)	0.419984	0.33016	0.682882	0.43671	0.654249	1.34961	2.49245	1.26497	1.11438	6.00042	10.7747	4.58921	4.12722	2.21397	4.01452	13.0947	0.0321959	2.40644	0.208093	0.923195	4.96424	1.85448	2.49574	3.49244	0.262331	0.302743	52.2131	1.50606	2.21381	2.37876	0.687068	0.372138	0.245704	0.130058	0.359833	0.0988157	99.4894	4.26974	41.692	8.63931	17.1023	3.04766	32.8619	1.76906	1.02935	1.04644	0.322539	0.0671703	0.322567
Hex1Cer(d42:0)	0.486522	0.155211	0.653056	0.559759	0.30465	0.862128	1.72929	2.11481	1.99178	2.83078	5.56207	1.75352	0.947384	0.290548	0.842942	0.224278	0.0348937	0.0824569	0.130881	0.0841095	0.186481	0.0837464	0.476829	0.482045	0.00107205	0.0185244	1.20803	0.0948599	0.0297772	0.202241	0.0601797	0.133267	0.0210636	0.0317629	0.257707	0.112824	0	0.382884	0	8.63931	0	0.160484	17.7861	1.3536	0.487554	0.351944	0.126443	0.446718	0.0485632
Hex1Cer(d42:0+O)	2.92493	2.8191	5.22595	2.68532	48.2113	54.7293	44.5779	54.7224	44.6917	133.38	159.919	54.2026	49.468	53.0662	46.4561	61.4714	1.15201	16.2903	2.02958	1.43191	26.6463	9.22357	19.2693	42.0071	3.91602	1.65773	272.51	27.4242	41.3955	76.5922	5.6878	5.49315	6.18462	2.52546	22.0796	6.80666	0	0.593388	3.01264	8.63931	0.554513	0.381692	206.467	4.7449	1.90223	1.16495	1.73569	5.00032	6.12501
Hex1Cer(d42:1)	2.06918	0.557141	1.12147	1.37513	2.8418	6.99257	0.739437	1.88432	1.25855	3.42196	3.95318	1.27146	2.0205	1.55351	1.49595	2.33229	0.0810429	0.823938	0.479931	0.427633	0.462753	0.842091	0.827788	2.95541	0.807302	0.750402	7.05675	1.38836	6.07615	15.61	0.470847	1.2694	0.97714	0.447296	1.56881	0.995307	63.6091	21.9752	122.791	8.63931	11.6358	13.5005	36.2592	2.11036	1.8355	1.005	0.769858	1.69906	0.388859
Hex1Cer(d42:1+O)	29.2737	14.5159	36.2395	26.4532	97.5544	141.966	28.0312	32.4064	26.3717	58.0399	95.7324	35.3937	34.7972	20.78	40.2002	38.1297	2.73842	14.7827	10.0078	8.43562	17.8651	18.6264	25.2737	36.8478	10.0226	10.4561	171.888	30.7682	75.289	157.001	12.1196	21.358	11.8018	6.00373	28.4666	10.8604	217.019	394.104	1291.67	8.63931	128.019	115.495	807.841	38.9582	34.8973	16.7252	14.4214	23.67	9.7746
Hex1Cer(d42:2)	0.466075	0.617457	1.41005	0.455029	3.5587	4.85156	3.05971	6.90789	1.70039	6.41886	9.82865	3.95686	0.160643	0.245639	0.128528	0.399133	0.00556111	0.0571789	0.0154762	0.0353817	0.112018	0.112852	0.257115	0.112974	0.0711614	0.179179	49.3668	2.01251	3.99775	1.79645	0.450924	0.669624	0.37582	0.24464	0.734345	0.369492	57.3841	1911.11	3700.69	8.63931	105.136	942.112	18.8871	0.972834	0.277743	0.32514	0.217202	0.330363	0.00285309
Hex1Cer(d42:2+O)	91.1282	31.4081	142.566	58.3894	210.615	441.829	75.7616	123.471	71.6494	178.538	491.103	67.2429	170.021	186.017	249.193	579.123	6.84529	135.949	16.399	45.0195	260.748	122.284	176.581	224.026	39.4898	47.489	8183.56	304.418	827.214	890.225	98.2975	109.406	69.4909	43.1322	160.635	76.8742	71561	8602.27	17144.2	8.63931	503.491	4799.06	5964.39	194.056	90.7642	74.0238	35.4707	83.6613	36.28
Hex1Cer(d42:3)	0	0	0	0	0.0021924	0.00810972	0.0278447	0.00204033	0.0015656	0.010171	0.171284	0.00302977	0.118306	0.0244936	0.302077	0.0397648	0.0253734	0.0196191	0.0879163	0.0590106	0.229639	0.0343178	0.175311	0.0229839	0.060711	0.158217	8.29833	0.422382	0.384765	0.356119	0.207338	0.314045	0.134411	0.120623	0.596503	0.127472	10.352	0.263643	0.71998	8.63931	0.0400619	0.0409131	0	0	0	0	0	0	0.269218
Hex1Cer(d42:3+2O)	121.664	60.6852	141.067	56.7394	400.669	383.414	108.229	264.851	247.985	380.433	587.276	106.582	267.111	176.46	318.445	498.161	9.41754	148.296	17.233	44.5395	245.308	96.1549	193.171	284.947	29.9992	44.0335	4672.78	254.431	709.574	610.632	59.6173	103.534	51.5254	33.2054	127.105	70.1395	52336.5	1324.95	5883.38	8.63931	278.977	960.318	12711.9	242.575	68.3157	75.1878	55.4514	125.829	70.1581
Hex1Cer(d42:4+2O)	0.621033	0.238214	1.53034	1.06381	3.72044	4.83145	6.48874	12.0969	10.3091	5.91062	33.3221	1.47224	12.2553	24.8543	10.8557	44.6647	0.240437	10.3754	0.545057	1.31233	20.7352	5.8839	8.31576	10.6352	1.65297	2.6263	548.73	22.3676	48.9963	58.4056	11.7904	7.09454	4.67917	2.50731	11.6369	3.5476	1668.51	88.3683	400.769	8.63931	24.4386	133.352	86.0818	2.93922	0.502995	0.378281	0.312405	0.376256	15.0931
Hex1Cer(d42:6)	0.0918409	0.0983797	0.0218329	0.38315	3.27992	6.09245	0.146598	0.0226034	0.275297	0.0246142	0.215292	0.0962445	1.73541	1.56613	1.45457	1.3739	0.0110076	1.73874	0.0374262	0.382027	0.00351909	0.38261	0.674867	1.05329	0.12168	0.0807063	1.9275	1.16979	0.409337	2.45622	0.0207981	0.0795667	0.0156647	0.0770016	0.282499	0.182763	0	1.62678	1.00129	8.63931	0.0797039	0.740846	0	1.11019	0.0108599	0.0728206	0.0076603	0.114099	0.0108599
Hex1Cer(d43:1)	0.219768	0.126027	0.375687	0.218322	1.59373	1.75842	0.318409	0.762315	0.83214	1.68095	2.45751	0.858913	0.482189	0.313615	0.422571	0.60427	0.0567465	0.233854	0.235945	0.12376	0.201876	0.498446	0.550078	0.5288	0.133001	0.269869	4.42074	0.431896	0.972127	2.49132	0.187136	0.371277	0.222452	0.11783	0.496662	0.231351	0	5.87122	9.92854	8.63931	0.973782	0.468255	4.97571	0.525318	0.164699	0.176885	0.0676046	0.228966	0.132746
Hex1Cer(d43:1+O)	0.0102005	0.0434024	0.134645	0.106278	1.28453	2.99533	0.129149	0.175751	0.14356	0.278178	0.544843	0.26208	0.259264	0.272534	0.758984	0.806666	0.0936921	0.410558	0.272904	0.202906	0.465183	0.486065	0.776723	0.435996	0.373817	0.429255	12.753	1.06004	2.87744	8.59522	0.339057	0.633841	0.454174	0.226832	1.11278	0.440718	0	16.1882	28.4599	8.63931	2.1907	2.87225	1.80244	0.236871	0.0664925	0.058634	0.0322006	0.148118	0.36318
Hex1Cer(d43:3)	0.139211	0.0564888	0.290104	0.0586905	0.606008	0.153393	0.352524	0.148585	0.0303383	0.662861	0.609346	0.193759	0.66399	0.317272	2.01803	1.27341	0.0536841	0.744123	0.121194	0.660256	0.875721	0.386218	0.624003	0.60145	1.02319	0.105264	25.0143	2.50612	6.00589	10.8062	0.634604	0.262626	0.540408	0.39529	0.795018	1.05093	291.048	2.90528	22.7869	8.63931	1.38752	4.9308	12.5265	0.314396	0.0818989	0.0715214	0.0924319	0.22873	1.08914
Hex1Cer(d44:1+O)	0.510872	0.31347	0.821313	0.645569	2.64641	4.08856	0.53398	1.13147	1.20532	2.09068	3.14505	1.81651	0.513487	0.394216	0.450399	0.761725	0.0607462	0.36668	0.292861	0.158913	0.303974	0.810044	0.663434	0.691273	0.219926	0.386597	8.63887	0.761919	1.32279	4.03642	0.221615	0.577944	0.326478	0.166525	0.803624	0.303056	0	0	0	8.63931	0.912307	0	15.401	1.19792	0.485875	0.393873	0.172267	0.496572	0.17266
Hex1Cer(d44:2)	0	0	0	0	0	0	0.0129388	3.73374e-06	0.0121088	8.82599e-07	0.0144754	0.0125376	0.0522703	0	0.131244	0.0226682	0.0133846	0.00589335	0.0369345	0.0228569	0.0557082	0	0.0633945	0	0.0387595	0.0543444	8.35052	0.215281	0.149205	0.0576524	0.111993	0.188725	0.0522855	0.0447396	0.255412	0.0773669	0	0	0	8.63931	0	0	0	0	0	0	0	0	0.17495
Hex1Cer(d45:5)	0.889413	1.46615	9.19557	1.55006	21.5918	25.3899	8.11308	6.41498	7.98609	0.445209	44.4888	0.0282153	13.73	23.1072	1.89437	16.8279	0.0161969	3.25389	0.0418753	0.267804	10.7788	2.56205	4.23397	14.1538	0.512475	0.644951	168.091	1.2292	6.73212	8.91455	2.22168	0.944066	0.616968	0.321822	3.24452	0.87016	57.8064	1.11451	4.94756	8.63931	0.556723	0	75.6205	1.54359	0.197935	0.564217	0.851214	1.45161	5.91302
Hex1Cer(m17:0_20:4)	1.93083	0.677011	1.01515	0.952839	0.0427946	0.0604468	2.06346	1.5031	2.05375	3.06277	2.53513	0.736306	7.16166	6.80557	5.37499	17.139	1.44887	7.33027	5.057	3.89879	3.70278	8.53594	8.86698	10.8058	3.50927	6.8875	1.58585	11.7126	28.3975	86.8894	1.33049	8.28582	6.4087	3.2282	4.86057	4.73909	50.9539	5.03882	28.8092	8.63931	4.09737	3.02153	59.2513	1.84491	4.41455	0.832587	1.63968	2.37796	0.0729733
Hex1Cer(m20:1_18:1)	0.577172	0.541929	1.02974	0.647713	1.24733	0.678568	0.0380015	0.0906879	0.05773	0.153556	0.102592	0.0868949	0.0943867	0.143365	0.0150051	0.146785	0.00274879	0.0189394	0.0133764	0.00694097	0.0213428	0.0144784	0.0363201	0.0917027	0.0372609	0.0597415	0.0592551	0.1286	0.551983	1.64234	0.0208947	0.113771	0.132544	0.0232382	0.0868744	0.0902711	0	0.345093	4.25851	8.63931	0.594575	0.204321	32.7546	0.600024	1.57697	0.772452	0.711908	1.19539	0.00367115
Hex1Cer(m22:1_18:1)	0.156609	0.131077	0.530534	0.245241	2.6389	7.25286	1.5943	4.14926	2.87322	8.48192	6.91962	4.31872	2.25004	2.39812	0.90017	2.28662	0.0464242	0.272545	0.450965	0.120418	0.377794	0.842558	0.473447	4.04811	0.052768	0.00999913	0.96702	0.0264585	0	0.000510114	0.0129831	0.0192019	0.0106737	0.00575765	0.0306571	0.00982926	0	1.27794	3.72663	8.63931	0.0801791	0	10.5353	0.828862	0.32338	0.206128	0.111414	0.230799	0.018921
Hex1Cer(m36:0+O)	0.563041	0.220189	0.443417	0.320816	0.580544	1.85634	0.0324787	0.00968206	0.0172494	0.0354473	0.0985193	0.00372734	0.154665	0.0285223	0.145248	0.172338	0.0260984	0.0872906	0.101818	0.0995495	0.156335	0.0963445	0.35725	0.0790051	0.0704049	0.116604	2.71019	0.499622	0.583919	1.93268	0.0870273	0.100466	0.133821	0.0630886	0.231793	0.104832	202.634	34.9697	54.2853	8.63931	2.09546	15.233	9.17536	0.435428	0.85789	0.290844	0.311652	0.596018	0.123825
Hex1Cer(m38:2)	0.00568016	0.0208443	0.14473	0.112603	0.910059	1.47901	0.0158525	0.026146	0	0	0.0716398	0.00526409	0.0180449	0	0.040419	0.00732934	0.00391851	0.00147022	0.00833873	0.0142944	0.0030479	0.00644758	0.0708141	0	0.00970497	0.020347	2.50143	0.0415566	0.02834	0.0521336	0.035032	0.114473	0.0243202	0.0379917	0.13177	0.0338996	95.5501	0.651069	3.73013	8.63931	0.0979445	0.524602	0.91131	0.224729	0.090279	0.0891932	0.0476906	0.102293	0.00854675
Hex1Cer(m42:0+O)	1.63969	1.7408	2.68614	1.96106	9.43726	13.0079	1.21733	2.91938	2.72096	3.99229	8.44822	2.41461	1.29257	0.82774	0.884079	2.23076	0.119711	0.857233	0.515219	0.324699	0.690635	1.51007	1.34229	1.44963	0.747887	1.13773	7.30092	1.62114	5.59206	18.8068	0.463012	1.57764	1.06405	0.436795	1.64502	1.09999	1.6457	13.5577	40.3902	8.63931	9.05571	0.976378	52.6687	2.54188	2.28765	1.29488	1.04248	2.28079	0.300819
Hex1Cer(m42:1+O)	9.19325	12.3976	21.1248	24.5947	95.7642	105.547	22.7005	38.043	34.6886	57.1369	108.875	23.8008	42.5854	45.5814	71.2326	207.45	2.00925	57.5465	6.1711	27.852	93.4124	79.0773	99.762	59.3295	46.6256	28.1894	3621.66	279.922	474.186	721.957	70.3017	60.2446	64.087	27.0314	190.77	69.1129	2175.76	1595.18	2173.91	8.63931	81.5606	541.425	758.889	24.1541	9.79907	9.98156	6.80846	9.49608	32.4718
Hex1Cer(t16:0_18:1)	0.0239293	0.0549938	0.192044	0.105437	0	0	0.0620848	0.0640911	0.129118	0.263007	0.325191	0.164794	0.195926	0.477816	0.202387	0.623058	0.0071381	0.167827	0.0101382	0.000935568	0.195821	0.0567506	0.0913753	0.176719	0.00328256	0.0168721	2.91895	0.116218	0.236007	0.0896661	0.0254485	0.0246247	0.0169928	0.0136355	0.0168011	0.0148224	2.71626	0.116622	0.0394667	8.63931	0	0	3.41822	0.0258914	0.024352	0.0282328	0.0268981	0.091009	0.00126932
Hex1Cer(t17:0_22:6)	9.74875	3.44112	18.507	10.4894	36.3006	48.1543	0.387587	2.4774	2.23206	6.83975	7.85051	1.48282	0.102442	0.0125984	0.0585301	0.160643	0.00812449	0.0136966	0.0541061	0.03094	0.0318747	0.0612924	0.109096	0.105635	0.0557158	0.128658	0.764035	0.073718	0.521643	2.56619	0.0579552	0.203303	0.162272	0.061769	0.250439	0.067776	9.53669	17.7917	26.1548	8.63931	2.01691	5.40935	268.939	15.5778	6.968	5.06891	2.22859	5.73746	0.0115177
Hex1Cer(t18:0_18:0)	33.3674	37.1998	113.314	69.9163	318.983	567.536	117.314	108.154	107.604	171.772	593.069	118.289	97.1779	78.6237	91.5151	304.029	2.79603	48.4582	5.31612	21.2027	128.474	57.7221	91.2788	93.2452	14.3798	17.0406	3090.97	152.202	339.966	351.075	41.3303	51.353	32.2425	17.06	75.5621	28.3663	7124.4	2221.13	8419.78	8.63931	294.136	1125.72	2056.45	89.0671	39.2153	37.7337	26.6198	37.0818	12.5588
Hex1Cer(t18:0_18:0+O)	22.5599	25.7069	89.4809	58.3807	158.712	324.334	10.4598	13.6794	13.0189	11.1844	80.9336	6.24061	42.5547	61.459	43.4517	174.33	1.39349	45.3532	2.08956	7.36218	66.4463	28.1416	43.7465	46.7635	6.56665	16.1491	2708.57	109.687	282.822	163.669	30.8551	35.454	18.4444	13.5743	33.0296	18.4857	1470.57	971.779	2423.97	8.63931	53.1739	176.349	1956.09	95.2574	34.7947	39.73	21.5243	32.3935	5.37906
Hex1Cer(t18:0_18:1)	94.3976	99.5611	322.14	208.688	721.819	1250	140.599	121.611	124.634	239.78	755.867	143.978	133.418	169.003	103.396	376.857	4.27117	94.9257	7.63213	19.0185	143.46	76.8563	103.814	151.832	29.497	44.3855	7557.2	325.027	702.788	522.013	88.9223	105.238	65.938	40.9137	155.283	60.4569	11780.8	2992.06	9354.3	8.63931	387.913	1604.97	7773.05	340.017	123.627	131.206	84.4	128.007	25.7523
Hex1Cer(t18:0_19:1)	0	0.00740548	0.0180886	0.0215923	0	0	0.618049	0.435839	0.720822	0.875144	3.86475	0.0871656	1.52015	1.90685	3.25462	6.12169	0.0536779	1.18387	0.113322	0.387764	2.36027	1.12992	1.51638	1.17855	0.0896008	0.342295	51.4806	1.3845	6.09608	2.00033	0.663495	0.294241	0.331378	0.303906	0.416197	0.154377	0	0	0.370019	8.63931	0	0	0	0.0201565	0	0.00637696	0.00726968	0.0041469	0.115177
Hex1Cer(t18:0_20:0)	5.71565	5.38016	14.8524	8.36544	40.1731	61.6467	9.7259	17.4458	13.7405	12.0518	64.1325	4.55311	22.7016	23.8105	31.8022	76.6915	0.830509	15.9061	1.56283	4.79928	32.1817	12.663	23.786	19.6714	3.44592	4.49016	838.258	34.0848	69.611	65.9925	8.85844	10.1322	7.36131	3.76392	14.7668	6.67046	3610.25	331.742	1692.17	8.63931	128.347	512.802	551.315	12.6547	4.93469	4.49919	3.87168	7.52777	3.6493
Hex1Cer(t18:0_20:0+O)	5.47004	4.14007	13.9319	9.40346	8.0093	32.0811	16.2344	31.1851	22.1758	16.2662	144.669	7.97959	26.6267	38.2967	35.8598	140.303	1.10198	32.5665	2.16916	7.44052	50.314	24.4596	40.7584	28.8714	9.6265	12.6996	2751.38	97.6445	224.134	181.056	24.8558	32.4176	18.5852	10.4714	36.0143	17.9991	9090.54	5105.95	13673.8	8.63931	753.372	2496.07	312.378	22.7215	10.3365	8.59039	4.01407	3.60937	9.65371
Hex1Cer(t18:0_20:1)	64.8036	55.0299	170.822	102.906	393.152	820.308	31.6428	41.27	38.6466	24.0233	154.753	12.9214	84.4596	66.9326	76.6344	274.427	2.69734	81.7264	4.46606	14.72	92.461	46.9079	85.3417	66.2347	22.0047	25.1468	6098.31	263.223	426.18	466.646	58.8721	67.6553	47.2342	24.2382	113.884	44.4014	8233.82	4362.36	10194	8.63931	341.685	1496.43	5051.47	214.536	74.3061	71.3827	43.2976	67.323	19.5384
Hex1Cer(t18:0_20:2)	2.31824	0.66787	5.66344	2.77992	7.48176	19.9382	3.46574	2.16228	2.06386	4.64498	6.40996	1.35225	2.27846	1.21096	4.24954	6.38259	0.0253173	3.54676	0.0671942	1.29527	2.12108	0.910523	1.72274	1.8485	0.187545	0.191522	47.3966	4.38627	2.52941	3.45319	0.613745	0.466171	0.256953	0.150348	0.657865	0.225695	68.2959	2.6085	22.6672	8.63931	2.56949	4.84587	120.888	1.93302	1.21838	0.852666	0.636659	1.43274	2.68864
Hex1Cer(t18:0_21:1)	12.7186	8.41459	26.2531	16.7613	45.992	110.714	14.3366	14.5341	12.6993	34.1269	41.3139	13.0785	13.3236	10.3409	18.7251	36.0733	0.54021	11.0003	0.961049	2.99321	15.2907	7.64259	12.7564	16.781	4.62996	3.43896	715.306	29.1402	65.5671	67.7987	7.50851	8.70275	6.2986	3.1031	17.125	7.71403	2792.71	93.1032	566.696	8.63931	28.1182	153.099	707.253	32.5468	16.2704	13.7117	7.52574	12.017	4.18147
Hex1Cer(t18:0_22:0)	139.284	66.4563	194.864	115.54	542.241	1030.32	105.418	165.872	124.704	201.362	534.917	87.7372	162.43	183.583	161.129	335.892	6.05413	90.2112	10.7094	23.0412	150.974	64.9272	111.085	196.476	23.8097	26.8837	3943.25	191.424	502.086	409.486	49.8879	68.0251	47.8099	25.2955	107.956	51.2564	67199.2	2225.62	5539.51	8.63931	202.056	1819.48	6457.68	144.794	74.1096	61.5591	38.6715	77.0601	18.7782
Hex1Cer(t18:0_22:0+O)	107.52	54.5518	189.975	121.345	320.839	853.153	127.613	255.156	213.032	108.627	1198.79	58.8869	267.676	405.39	380.356	489.11	16.5423	155.611	21.1074	6.7982	255.798	82.3478	150.132	357.662	30.7105	57.3471	9902.5	364.466	1181.67	712.089	97.6959	147.471	75.0575	50.8526	142.673	93.1618	47622.1	10097	24116	8.63931	971.204	7709.37	4674.98	214.04	108.112	90.2533	39.2233	47.4176	7.87561
Hex1Cer(t18:0_22:1)	738.148	382.405	1144.62	630.362	2239.17	4781.99	662.97	1067.86	713.819	1227.16	2828.36	691.574	686.835	635.473	882.766	1509.14	30.0628	388.096	54.7944	102.491	624.12	322.377	555.454	715.743	248.117	168.58	26905.1	1466.96	3332.66	4004.84	389.276	448.801	337.615	167.962	875.952	405.399	113214	17210.1	36034.8	8.63931	1152.13	10801	32773.2	1070.15	569.29	455.887	227.235	464.225	166.116
Hex1Cer(t18:0_22:2)	19.1619	23.6187	71.5008	38.8051	163.034	243.271	35.6831	49.4771	33.9102	66.27	208.955	30.6671	43.1843	49.97	38.4625	110.658	0.901671	23.3178	2.21895	6.03276	51.9561	18.6564	29.2971	39.8223	5.38519	7.09585	1193.6	56.6721	137.798	138.11	15.8195	19.2365	12.103	7.12049	30.4618	11.9558	18646.2	225.286	1295.1	8.63931	79.1481	339.503	1898.97	83.5477	28.1563	25.4335	18.9062	32.9251	6.95694
Hex1Cer(t18:0_23:0)	33.7257	21.8262	82.4808	41.8902	189.58	318.461	39.9021	54.2101	39.9629	80.615	235.559	45.5688	98.9336	122.952	132.229	242.811	3.86697	74.0296	5.86637	19.9958	102.178	59.4689	87.1555	124.458	12.6295	16.0237	2901.71	104.898	273.866	251.313	62.5867	39.1688	25.2314	15.6217	49.7274	27.1369	8672.16	582.783	1631.12	8.63931	85.811	555.228	1240.74	68.5772	31.0086	22.8392	13.1513	30.3306	10.2367
Hex1Cer(t18:0_23:0+O)	67.5627	29.4014	205.033	134.163	184.113	615.406	9.2942	18.9655	13.6001	5.38708	68.1373	2.7903	23.9367	42.5158	63.5829	112.34	4.18838	41.5253	5.48714	0.806267	63.1009	21.8849	44.7773	36.8721	6.26541	19.1845	2802.64	221.688	626.904	394.762	34.217	35.1895	26.1577	15.7537	56.1887	28.692	50697.4	1946.05	8864.29	8.63931	500.277	3020.38	3676.05	174.713	70.033	66.7448	28.9981	40.0509	1.7678
Hex1Cer(t18:0_23:1)	165.831	83.1488	259.15	128.732	631.108	1137.91	166.33	314.069	179.21	418.933	919.237	179.48	202.056	186.524	285.453	479.186	11.6813	152.383	19.2643	36.4178	231.746	112.249	207.698	258.572	66.9095	52.0019	9413.27	408.613	986.184	1015	126.611	150.469	95.5416	52.2071	236.938	105.578	32003.5	4776	7471.45	8.63931	222.698	1790.96	6448.36	308.394	162.372	106.01	61.1748	120.149	47.3327
Hex1Cer(t18:0_23:2)	10.2771	3.61769	10.4174	5.05987	15.8213	39.214	4.71755	8.22365	4.51131	11.9886	23.179	6.29283	9.91646	11.5215	11.0045	27.2098	0.307279	6.11388	0.924621	2.41253	11.5759	5.89264	8.27835	13.5703	2.20887	1.88939	336.092	13.7781	39.0205	40.5501	3.80463	5.13036	3.30287	1.87888	8.85733	2.87322	2101.01	163.62	536.031	8.63931	16.07	103.663	391.208	20.2149	9.17722	7.72008	3.8055	9.63552	2.31513
Hex1Cer(t18:0_24:0)	380.903	238.2	655.021	471.829	1604	3682.08	296.31	393.546	294.936	624.802	1543.59	368.872	348.148	377.909	340.148	804.634	10.8415	247.103	24.2191	70.9133	362.8	210.818	322.191	407.079	81.0008	92.5316	12118	664.855	1538.1	1599.89	186.884	202.435	163.231	81.4179	393.195	172.081	84215.5	9368.05	30566.3	8.63931	855.776	7212.2	16340.6	607.687	241.346	213.756	126.954	241.526	43.4663
Hex1Cer(t18:0_24:0+O)	392.993	193.182	578.039	324.183	1380.53	3373.2	355.471	586.199	372.439	1088.44	2136.17	384.625	399.315	433.564	453.505	899.327	12.8296	222.981	26.7648	62.9921	305.465	202.354	288.702	522.18	106.011	88.3958	12354.8	638.316	1653.3	1709.04	225.031	199.936	156.679	76.3111	397.376	192.01	192008	15518.1	36864.7	8.63931	1469.98	10711.3	12579.2	630.727	289.58	234.571	119.993	223.906	84.3029
Hex1Cer(t18:0_24:1)	1294.44	567.353	1556.39	1005.92	4013.66	8645.77	788.313	1497.62	970.657	1187.36	3586.19	624.247	747.423	1217.27	1233.78	2119.35	42.6686	593.343	60.0158	162.974	1095.61	420.171	691.587	1227.78	248.033	238.303	35952.6	1885.79	4505.23	4065.65	494.952	632.404	394.21	241.56	936.098	483.677	411464	42059.3	70808	8.63931	2372.42	20107.3	47166.7	1805.61	841.086	656.958	431.243	720.977	154.838
Hex1Cer(t18:0_24:2)	216.722	140.993	362.965	226.63	773.942	1497.23	285.112	335.144	240.815	613.82	1186.66	227.329	276.394	309.848	282.712	659.659	8.95265	162.821	19.9518	51.2455	306.854	120.845	187.962	310.719	53.4788	53.8078	9374.63	376.53	1018.43	1024.99	111.811	138.081	94.6284	51.0093	268.113	111.133	47942.1	4062.37	8510.62	8.63931	338.768	2727.65	10455.9	403.42	189.519	178.458	97.5716	172.551	73.631
Hex1Cer(t18:0_24:3)	11.9464	6.82991	25.156	20.889	66.584	126.646	48.3399	65.886	59.4731	136.216	208.627	45.694	64.8905	49.1593	69.1515	146.229	1.62697	45.6968	3.39325	16.7669	83.559	30.0035	50.5888	61.7757	11.0649	13.0778	1550.06	109.548	229.591	236.754	44.8682	39.7612	21.0404	12.1811	47.6542	22.8892	44840.6	416.192	1705.97	8.63931	144.361	377.371	1037.21	33.9761	12.7526	12.9992	8.1747	9.22744	33.5348
Hex1Cer(t18:0_25:0)	10.6879	4.24413	12.4646	6.08042	39.9756	49.3971	12.7059	14.394	11.2931	23.1936	60.1161	9.49806	16.075	19.8903	13.847	39.3971	0.420765	11.5967	0.874077	2.59317	15.1343	8.957	13.1639	20.4421	1.10273	1.50728	221.96	5.80258	23.7598	11.4709	3.02221	2.09508	1.06558	0.548874	1.22695	1.08488	112.929	50.6799	129.053	8.63931	5.12793	14.4952	524.245	12.2807	5.81107	4.16434	3.65398	7.2955	0.171169
Hex1Cer(t18:0_25:0+O)	12.6157	5.22852	12.9264	6.30155	43.6472	42.3391	6.46799	14.2954	9.55283	4.34157	52.9215	1.53591	15.4243	20.7576	16.8252	44.1599	0.551226	10.8831	0.922516	2.78947	19.463	11.9698	17.1996	22.8779	3.85948	2.91795	444.926	17.8246	39.5624	47.9222	12.4647	4.63558	3.91431	1.74866	10.1782	4.01122	156.829	160.778	463.921	8.63931	16.7995	74.3524	455.709	13.6743	6.78823	4.03108	4.48599	10.0104	2.16448
Hex1Cer(t18:0_25:1)	33.6481	17.8125	61.9522	37.4866	132.263	305.043	27.287	27.3694	22.7627	50.8498	112.245	21.3619	26.7145	24.7794	27.9017	70.3792	1.04667	19.3538	1.8844	6.34815	34.1384	18.5341	25.6961	32.0841	6.73683	7.11958	1356.4	52.8227	139.369	116.433	16.3016	20.9064	11.5043	7.39292	30.9038	14.162	7224.88	1038.16	1854.44	8.63931	67.5591	324.318	1316.89	59.9301	27.1233	22.9206	14.5381	23.6132	2.56303
Hex1Cer(t18:0_25:3)	0.230411	0.478019	2.12106	0.234979	29.7348	23.6671	3.117	5.76819	5.56307	5.6772	19.2074	0.76525	15.0667	28.462	19.1839	42.1971	0.5333	12.9337	0.685166	0.0567193	16.8767	4.83887	8.33267	17.3457	0.949089	3.76135	622.188	21.2554	53.7803	29.1155	9.0378	8.82592	3.40453	2.5574	4.13478	2.39018	0	1.87762	1.77076	8.63931	0.0395094	1.34989	25.4662	0.416953	0.394499	0.0795803	0.164784	0.41804	0.881333
Hex1Cer(t18:0_26:0+O)	1.66406	0.132145	1.18338	0.211308	2.10202	8.96733	1.66344	0.299092	2.34208	4.34262	7.579	0.786698	3.07196	1.68984	2.27567	13.0735	0.0491323	3.03336	0.329626	1.8662	4.29325	3.44579	5.26405	2.88668	2.28682	1.21517	201.866	12.5533	20.554	33.0434	4.11318	2.43481	2.99708	1.08405	8.3059	2.74766	6.95143	199.332	140.553	8.63931	14.9362	35.9807	62.1494	1.33604	0.593977	0.375208	0.45714	1.20524	1.11323
Hex1Cer(t18:0_26:1)	29.0924	12.8856	35.881	26.6753	84.1875	181.604	31.179	38.3821	27.0799	64.9727	136.438	32.7933	16.1782	15.2136	16.9149	50.3111	0.549925	12.8495	1.10796	4.12683	20.2129	9.87635	16.8285	19.6477	2.47521	4.38807	565.938	26.2206	75.9584	36.5847	12.5204	10.9727	4.56181	3.69756	8.02209	5.3705	1586.7	243.789	899.502	8.63931	19.2739	88.7512	1464.96	48.7125	19.8955	15.1041	11.5606	19.5061	0.261349
Hex1Cer(t18:0_26:2)	14.6228	6.41239	10.6107	6.78389	38.5354	67.8493	15.0146	25.2954	9.86152	31.3151	57.3118	11.6847	15.1288	17.8176	19.5632	34.4463	0.316215	9.98915	0.771823	5.34374	16.6287	10.4732	10.5937	17.3841	2.10326	1.63455	198.105	11.9697	23.523	30.5651	3.56077	3.66964	2.32647	0.737072	7.70625	2.75259	1659.27	57.975	100.967	8.63931	6.89821	30.3182	435.18	18.6051	9.27467	7.12825	4.12373	8.36334	9.74152
Hex1Cer(t18:1_18:1)	0	0	0	0	0	0	0.100169	0.0128692	0.0135694	0.128011	0.0902964	0.0195904	0.188773	0	0.144036	0.800529	0	0.0708755	0.0299594	0.0960949	0.598415	0.17993	0.249168	0.335614	0.0248443	0.0182234	3.63285	0.27231	0.855247	0.382556	0.167115	0.0142752	0.0322489	0.0245359	0.054085	0.0388113	4.35976	0	0	8.63931	0	0	0	0.00245091	0	0	0	0	0.0778554
Hex1Cer(t18:1_22:1)	1.38906	0.521427	0.53504	0.462249	3.1692	26.6838	1.98444	3.06539	0.98375	0.908926	1.02941	0.30381	0.137535	0.213892	0.344942	1.46926	0.0409558	0.511524	0.0280703	0.0583408	0.826658	0.198266	0.29746	0.696857	0.121202	0.43571	124.81	1.49504	9.5872	5.09651	0.201322	1.92853	0.202756	0.416452	0.323114	0.393577	1526.24	520.126	392.372	8.63931	2.60789	12.2413	15.8111	1.93719	0.345658	0.613115	0.255992	0.437651	0.145915
Hex1Cer(t18:1_22:2)	0	0	0	0	0	0	4.91542	2.44604	2.26494	7.35586	9.44854	3.62323	2.96996	0.595864	1.9121	9.98787	0.00734433	2.14984	0.0794638	1.28138	2.04839	2.051	2.34965	2.52206	0.0965008	0.0353301	11.2807	0.403296	1.14395	0.610308	0.224756	0.0317777	0.045339	0.0424637	0.0189144	0.00178508	0	0	0	8.63931	0	0	0	0	0	0	0	0	1.86384
Hex1Cer(t20:0_18:1)	8.40273	4.73374	14.6071	13.134	27.4305	45.6115	0.585126	0.42596	0.279229	0.999948	1.45891	0.323042	2.18508	1.20269	1.92743	4.76061	0.260515	1.86114	1.21111	0.747891	1.21375	3.0557	2.7957	1.62041	1.34486	2.24539	10.2443	4.83615	12.6741	44.4223	0.634814	3.1826	2.09814	0.779998	2.06433	2.09199	116.346	3.0034	7.47073	8.63931	1.25181	0.835575	515.98	46.4664	17.6548	8.61382	4.73266	12.1431	0.136889
Hex1Cer(t33:2)	0.481943	0.364668	0.521307	0.212719	1.84645	2.73759	0.0292687	0.0164069	0.00813531	0.00952977	0.157631	0.0311514	0.00957351	0.00770072	0.0306341	0.00379972	0.00552778	0.00283363	0.00729245	0.0114461	0.00259485	0	0.0332224	0.00753589	0.00755319	0.0308879	1.85296	0.126101	0.0609659	0.107831	0.115421	0.128393	0.0660664	0.05007	0.336979	0.0407528	10.0405	0	0	8.63931	0.0037824	0	4.26727	0.271991	0.159274	0.120622	0.0421058	0.159352	0.0272526
Hex1Cer(t35:2)	1.89389	0.082117	0.409836	0.644999	1.43138	3.03626	1.37207	3.46719	1.50364	5.64592	4.11919	2.85485	10.705	6.23894	6.05275	20.9996	0.703394	7.30947	4.84387	3.3108	3.48592	6.77866	5.12811	8.92564	7.20188	10.6405	0.963478	6.88785	59.3308	203.34	3.82987	9.16842	11.3422	4.46997	7.77997	9.8002	2176.67	898.369	4631.72	8.63931	398.962	525.419	56.8898	1.46793	1.87824	0.361865	0.408508	1.19736	0.378356
Hex1Cer(t38:1)	3.69683	1.38698	3.82657	3.33087	10.3945	15.0231	3.4647	2.04026	1.74755	3.26328	12.5508	1.54338	3.29533	0.479715	3.90456	0.485436	0.346873	0.296193	0.883163	0.584932	1.61724	0.274812	3.32425	0.693142	0.596071	1.59757	58.9619	3.90698	2.99075	5.31738	1.78022	3.70981	1.3198	0.892171	4.59908	0.854483	0	0.218526	1.92394	8.63931	0.448003	0.204974	94.812	9.27739	4.00277	2.2183	1.09048	3.88412	2.10891
Hex1Cer(t38:2)	0.607389	0.0271338	0.309094	0.318645	11.9615	9.23816	0.697888	0.797512	1.37464	0.203368	3.5432	0.113444	1.1657	2.12586	0.827232	2.2046	0.0176864	0.518598	0.0255757	0	1.01539	0.227979	0.479264	1.2884	0.0356416	0.0537217	11.7485	0.430675	0.364199	0.464471	0.106957	0.0288006	0.0280175	0.047315	0.0415582	0.0484546	38.1009	30.9987	95.4984	8.63931	1.74836	6.90705	2.44841	2.50882	0.0855148	0.0507945	0.0520518	0.463175	0.0198685
Hex1Cer(t38:2+O)	0.0193968	0.033605	0.112973	0.0946324	1.17281	1.76939	0.0558376	0.0571724	0.0343724	0.0951935	0.224422	0.127875	0.0127334	0	0.125431	1.04715	0	0.0754526	0.00693885	0.119008	0.267966	0.227724	0.194992	0.0359495	0.119446	0.041599	9.93861	0.730023	0.592861	0.634026	0.13179	0.113639	0.126008	0.0311241	0.366049	0.100036	46.4559	0	3.51408	8.63931	0.136957	0.350824	3.92915	0.0540432	0.0119995	0.0216311	0.0246736	0.0497076	1.22179
Hex1Cer(t38:3)	15.1386	10.7609	51.1862	31.6083	93.4602	175.748	63.9399	51.4261	55.124	113.865	221.568	53.6035	37.2543	43.2515	34.6717	116.146	0.867449	25.7942	1.59367	5.63629	47.7933	16.2762	28.1549	32.3771	6.26166	8.73605	1881.75	85.8745	161.409	143.005	20.9282	23.5773	14.0973	8.19962	32.4226	13.0938	352.839	75.5312	313.955	8.63931	21.0467	124.514	1385.84	44.8946	17.0426	20.491	12.0418	16.5706	42.6737
Hex1Cer(t38:3+O)	24.5794	20.3563	70.4294	48.9517	124.249	256.796	51.6361	34.8176	49.9536	86.8742	178.939	35.8715	43.8959	58.457	36.2656	201.541	1.14621	48.9068	2.06783	9.57212	69.4828	30.8273	41.7464	47.048	8.18843	15.1919	3565.84	116.498	251.491	255.906	31.9832	44.6924	22.9599	12.8478	52.3132	23.9461	70.1865	4.404	51.2358	8.63931	0.225712	6.99278	1420.95	75.8181	29.5901	31.2669	16.3026	22.7808	46.1301
Hex1Cer(t39:1)	0.747638	0.694203	2.18876	1.03954	6.50718	12.319	1.89884	2.45192	2.93026	6.03952	11.8999	2.60768	0.960282	0.450118	0.774941	1.11828	0.0721413	0.416355	0.384604	0.202941	0.548493	0.539228	1.14222	0.629105	0.348182	1.11076	18.0705	0.932808	2.47504	11.6254	0.557307	1.12981	0.616632	0.273648	1.58009	0.811568	0	13.2243	19.2643	8.63931	2.65155	2.85317	30.9572	2.10384	0.650358	0.513862	0.379485	0.838052	0.362586
Hex1Cer(t39:2)	1.29403	2.6222	4.86353	2.73515	12.2862	7.61443	2.57015	4.07345	2.40771	5.05	10.8329	3.3432	1.60715	0.23713	1.34485	0.404903	0.117107	0.215532	0.348517	0.27919	0.552079	0.146728	1.13965	0.522584	0.175119	0.372855	5.97379	0.834012	1.69752	6.88636	0.424853	0.759903	0.559365	0.311085	1.02897	0.362513	122.238	43.4267	67.1463	8.63931	3.88921	2.27186	145.298	3.46176	3.41869	1.26182	2.35988	3.59497	0.296515
Hex1Cer(t40:0)	4.34418	1.32412	3.8722	3.08085	9.261	17.8421	10.6992	6.2235	5.56459	14.6411	33.5121	4.27645	6.20959	1.28858	4.71473	2.09402	0.170271	0.984282	0.747531	0.741017	0.820732	1.31469	4.65419	1.36774	0.769827	1.48701	54.9002	3.26915	9.3959	10.1264	1.78818	2.39911	1.03958	0.616113	5.06243	1.61209	94.7714	43.3259	151.66	8.63931	15.5824	17.9168	196.194	9.19053	5.16551	2.21464	1.0935	5.09059	1.31368
Hex1Cer(t40:1)	0	0.00229586	0.00248477	0.0112006	0.0656583	0.101936	0.0549898	0.0360047	0.036927	0.0643833	0.285047	0.0242798	0.0101961	0	0.0317337	0	0.000580693	0.00159505	0	0.000953194	0	0	0.00530734	0	0.00482175	0.0226885	0.159144	0.0549051	0.0154954	0.0295898	0.00840123	0.0356769	0.0219674	0.0128369	0.0497054	0.0124101	53.3175	1.53253	8.80142	8.63931	0.305852	0.886206	0	0.0253497	0.00726448	0.00137828	1.5694e-05	0.00153045	0.0488844
Hex1Cer(t40:2)	3.85271	1.95474	5.19185	7.22524	14.2456	16.7003	2.85788	1.84298	1.55174	2.66276	9.67661	0.897867	6.29858	1.62358	9.32218	2.61336	0.690379	1.34373	2.28132	1.75773	2.81529	1.48455	4.80346	2.09561	1.24486	4.46053	164.177	8.42834	10.4855	24.165	3.35562	10.3473	3.62329	3.11699	12.9792	2.26374	173.387	15.606	18.5935	8.63931	3.17695	5.15038	216.972	13.4159	7.61493	3.6269	2.74026	5.8976	2.27681
Hex1Cer(t40:2+O)	0.0329944	0.0678613	0.123165	0.090289	0.631744	0.977981	0.0879047	0.123674	0.0736769	0.267699	0.188932	0.134226	0.0768577	0.0971708	0.220296	1.74784	0.00161448	0.126147	0.0233281	0.16695	0.709745	0.571751	0.453562	0.0944752	0.445506	0.254908	47.8291	3.32748	4.12869	5.17113	1.41933	0.882153	0.618836	0.279897	2.9108	0.782969	50.7799	0.696153	2.98969	8.63931	0.134359	0.451269	1.47645	0.03908	0.00895249	0.020367	0.0132592	0.0745417	4.71179
Hex1Cer(t40:3)	0.0355735	0.0146695	0.244314	0.129114	0	0.182288	0.0850569	0.21889	0.174556	0.262986	0.859833	0.119252	1.46563	2.45876	2.92516	9.63858	0.0816418	2.64084	0.156239	0.890041	4.58956	2.36086	3.06185	1.38137	1.31253	1.56474	236.48	13.4497	28.6275	26.842	6.66992	4.1473	2.47086	1.29827	6.41637	2.57677	423.15	6.93501	90.7584	8.63931	7.66703	31.1136	16.4224	0.258092	0.0925754	0.195277	0.1485	0.0602029	10.4999
Hex1Cer(t41:1)	10.7076	5.00297	13.6201	9.2797	28.5185	41.0236	11.7004	11.2569	8.79473	21.5689	32.2051	9.53802	20.7858	11.9044	19.3526	16.2766	1.47121	7.81866	4.64678	4.61234	8.41699	8.74316	15.2484	18.0658	5.34006	5.54595	238.131	16.7657	39.3238	79.9065	8.06497	14.7754	6.38822	3.89007	18.6459	7.49514	746.976	180.684	478.056	8.63931	64.323	93.9711	407.148	29.8166	18.0749	8.80742	5.10776	11.7363	7.02389
Hex1Cer(t41:2)	0.00212464	0.000892715	0.00155459	0.0025105	0.0070267	0.00261046	0.172682	0.384154	0.473222	0.876864	1.40952	0.331296	0.141052	0.0200329	0.153215	0.117145	0.0102879	0.0316929	0.0442004	0.0372958	0.0471195	0.0144063	0.144739	0.052305	0.017335	0.0435295	1.35491	0.195173	0.0182163	0.200389	0.0898883	0.0901912	0.0603524	0.0320225	0.202627	0.0433394	0	0	0	8.63931	0.13121	0	0	0.00103846	0.00079671	0.00034457	0.00210435	0.000548222	0.147103
Hex1Cer(t41:3)	0	0.00896986	0.0165222	0.0112006	0	0.129846	1.03214	0.807312	1.189	0.626108	9.02964	0.00889148	1.55474	2.03645	0.246868	3.54235	0.00372164	0.0386348	0.00025503	0.121405	1.00273	0.341862	0.59235	1.22084	0.105284	0.0585376	17.7132	1.1883	2.49676	2.001	0.343394	0.30737	0.173774	0.0580557	0.165908	0.143457	69.6426	4.14377	29.9618	8.63931	2.63773	8.23325	0	0.0863982	0	0.00983232	0	0	2.54861
Hex1Cer(t42:0)	3.64922	2.25656	4.65969	3.22282	14.5771	13.7128	1.68953	4.10959	3.64522	7.24143	9.56746	4.81939	1.81129	2.65355	0.993958	3.09903	0.181551	1.26665	0.540237	0.446559	0.81807	1.65994	1.34721	3.99266	0.796159	1.22979	12.2786	2.28334	7.64677	18.3949	0.606134	1.50374	1.11835	0.46173	1.94289	1.01147	18.7894	34.0001	158.426	8.63931	17.3537	11.1388	102.802	4.80916	5.39789	2.59872	1.82018	3.8957	0.517253
Hex1Cer(t42:1)	0.0814634	0.0702105	0.0952494	0.0650428	0.748457	0.27564	14.8648	9.71754	4.88524	8.41414	39.5629	4.8976	5.17309	2.77085	21.6481	3.8379	1.19368	2.19978	0.872624	3.85649	1.60823	1.03017	11.3019	4.15295	0.457144	0.365133	45.6669	2.14826	1.69069	2.22025	0.740092	0.461934	0.0997532	0.148493	1.01648	0.357597	0	4.29294	10.3581	8.63931	0.743494	2.11997	5.35194	0.0708185	0.131237	0.103591	0.0557855	0.0793804	1.06377
Hex1Cer(t42:2)	14.7306	6.6761	14.8311	10.4084	26.5203	33.9708	13.2641	13.183	10.0765	20.8128	40.8299	9.86798	17.3351	8.98461	18.1147	17.2995	1.01836	7.45644	4.00881	5.5549	7.32998	11.6753	12.1203	14.4216	12.3698	9.95368	760.928	53.9335	112.393	284.452	24.9077	23.6366	20.8321	8.16179	68.4807	18.6435	67.4851	316.049	980.794	8.63931	89.0914	155.2	683.955	36.459	26.7797	13.7861	11.4036	19.5092	43.8776
Hex1Cer(t42:3)	0.432009	0.254798	0.501567	0.692885	2.3564	9.29383	2.05786	0.505281	2.32716	6.11198	3.77282	1.67585	3.26906	0.689056	5.48765	19.8428	0.0287597	7.68049	0.526093	3.88222	10.1223	5.33592	10.2258	3.08192	9.01168	5.80186	913.338	80.3639	111.163	188.472	30.9398	16.3082	17.8779	6.46239	56.4469	13.6069	238.646	408.343	505.932	8.63931	7.50733	72.8449	104.975	2.50097	0.786085	1.01589	0.0860345	0.323651	41.0347
Hex1Cer(t42:4)	0.323748	0.118477	0.556469	0.251989	0.927117	0.716838	3.6448	7.63291	7.82498	3.78272	24.6453	0.81231	9.7896	12.7195	11.136	23.7486	0.223746	9.38095	0.551063	1.8062	15.0624	4.96706	8.7351	8.28819	1.4979	2.31306	368.355	19.0697	31.9488	43.6431	8.8937	4.93988	3.38138	2.02816	7.67612	3.61357	2989.26	121.354	672.81	8.63931	20.2484	161.323	27.1085	1.22816	0.398134	0.565499	0.29496	0.188286	10.2199
Hex1Cer(t43:2)	1.24133	1.47148	4.81289	3.54261	8.23871	18.7095	0.366599	0.876107	0.545305	0.326348	2.11273	0.0610118	2.5713	4.14422	2.94895	2.74479	0.0366852	0.598281	0.0298383	0.242247	1.20026	0.924479	0.540744	1.79049	0.285989	0.216921	20.1307	2.85829	3.06778	5.0832	1.18569	0.319006	0.432849	0.20603	1.31866	0.19705	509.723	12.8457	60.9713	8.63931	6.3657	53.8485	88.0182	7.53019	3.10184	2.87508	1.15556	1.4861	2.71402
Hex1Cer(t43:3)	5.3296	4.04413	16.0709	14.6187	15.4508	72.3053	9.65281	4.07045	8.00569	26.0072	21.9886	7.51674	11.8749	3.26491	9.08294	29.1209	0.0875747	11.7739	0.737674	7.83857	15.5653	15.0901	17.1577	8.69662	5.20791	4.57201	808.242	37.1567	84.8617	91.1576	18.4268	13.1482	8.38345	4.33301	20.7873	8.84285	6565.67	177.194	503.308	8.63931	41.4699	146.951	344.638	15.5687	5.52122	7.02001	4.07126	3.64398	36.3177
Hex1Cer(t43:4)	0.124286	0.511229	1.36362	1.8275	2.13105	19.5371	0.166756	0.212461	0.107733	0.302628	0.749755	0.222391	0.77186	0.720342	1.28955	2.32339	0.0441431	0.848842	0.045048	0.012486	1.32909	0.476247	0.579364	0.231703	0.193441	0.488643	58.3045	2.47544	6.99399	5.37765	0.889789	1.34716	0.574767	0.442405	0.978234	0.633583	323.569	6.12615	39.1573	8.63931	1.58977	14.9933	17.1796	0.189422	0.1469	0.277587	0.138585	0.20498	0.111227
Hex1Cer(t44:2)	5.05839	3.05296	14.031	5.73169	30.3872	52.6154	5.36392	9.90158	8.31729	5.07898	36.1903	1.39411	9.79863	15.308	9.43148	27.8396	0.2729	7.37466	0.511271	0.507653	9.59675	3.41904	6.44226	9.15163	0.722054	2.26407	284.812	15.8229	34.8933	27.5402	2.72995	4.78145	2.83238	1.35385	5.00114	2.97435	5199.83	319.103	473.351	8.63931	15.6822	114.638	433.275	13.4146	4.52817	4.14099	3.64613	6.08041	1.10841
Hex1Cer(t44:3)	85.3895	46.6573	140.618	106.432	359.322	799.137	138.893	148.528	143.672	313.709	597.535	133.775	103.045	117.693	111.252	294.684	3.52574	94.7013	6.31084	16.2739	135.816	53.5085	90.0976	107.1	28.2357	33.6935	4844.81	261.234	561.174	790.83	146.86	85.2741	55.4678	29.8382	164.711	64.3669	66211.6	2711.87	8216.6	8.63931	256.338	1695.44	3871.94	175.512	62.6625	52.8672	33.5244	60.6068	100.967
Hex1Cer(t44:4)	152.182	94.4594	257.09	124.434	833.955	1265.88	221.548	441.671	370.626	652.021	1180.62	134.146	432.456	355.733	499.515	910.057	12.4668	294.611	27.7549	84.1701	541.772	151.262	302.584	496.955	86.713	78.6814	8731.59	560.876	1215.82	1752.96	201.177	160.184	118.917	62.3275	322.944	120.433	23287.7	501.358	1901.3	8.63931	76.4363	545.178	11284.7	358.444	144.592	120.59	91.6036	156.867	249.75
Hex1Cer(t44:5)	30.1855	15.3306	29.3002	15.4568	137.774	108.267	20.2613	11.1292	17.2803	60.5195	44.3496	15.9859	48.2838	1.27071	38.2915	152.426	0.054506	41.9788	2.31319	28.8338	60.6853	37.4108	52.4944	42.5232	24.2991	11.2091	1806.21	121.957	218.752	423.473	69.2881	25.3717	28.2495	11.321	104.387	24.6545	20.4384	3.51524	16.2218	8.63931	1.99481	4.02337	2120.04	56.3123	19.9696	21.7654	10.6289	46.7505	109.566
Hex1Cer(t45:3)	0	0.0120719	0.071024	0.0495694	0	0.183785	0.123462	0.518804	0.102864	0.235064	1.59066	0	0.140818	0.112924	0.59181	1.95006	0	1.03123	0.0418995	0.501625	0.996284	0.89986	0.86235	0.0499286	0.461315	0.261343	50.7928	3.53992	3.85915	10.9277	1.93417	0.787307	0.810425	0.296268	1.66768	0.478675	23.1043	19.4492	44.4661	8.63931	1.17119	3.90349	0	0.044404	0.00800652	0.0250988	0.0217902	0.0220156	3.27288
Hex1Cer(t45:4)	1.17052	3.20833	18.375	5.84462	29.8635	59.6042	8.3805	6.13481	8.12621	0.68606	42.9265	0.116943	14.1883	23.3975	3.08809	21.2753	0.0737141	3.50022	0.144735	0.269737	13.1492	3.25096	5.57382	13.8519	0.774092	1.42753	338.233	6.81173	21.2886	20.6695	6.10331	4.07749	1.5174	1.00979	4.85005	1.73044	165.632	24.3063	219.049	8.63931	33.8919	62.7988	108.649	3.73689	0.558845	1.53305	1.69835	1.90887	5.45903
Hex1SPH(d18:1)	0.00835694	0.00987219	0.0285062	0.0680669	0.0578954	0.281057	0.046727	0.0343583	0.0377376	0.0174867	0.173188	0.0204379	0.068608	0.146066	0.249994	0.32345	0.00742454	0.0601173	0.00454745	0.00297521	0.0947103	0.0296665	0.0667493	0.0726143	0.00674677	0.0171459	4.97489	0.2587	0.491591	0.135783	0.0173229	0.032388	0.0101804	0.0129751	0.0353991	0.0309526	0	2.16935	2.34904	8.63931	0.284578	1.02389	0.897356	0.0437987	0.0112009	0.0265479	0.0131808	0.0057483	0
Hex2Cer(d18:1_18:0)	0.159139	0.237025	0.93786	0.353093	1.99976	0.966622	0.0329824	0.0333587	0.00836421	0.0785894	0.139672	0.0295981	0.127827	0.327744	0.490257	2.25467	0.0148209	0.746828	0.0305818	0.0784728	1.24772	0.431975	0.708479	0.32654	0.0154028	0.349557	119.986	2.55385	7.38681	1.9675	0.971353	1.2304	0.351508	0.357883	0.537015	0.406731	0	0.187	0.0703016	8.63931	0.0471294	0	20.2624	0.439088	0.190004	0.147579	0.17707	0.321903	0.0879085
PG(16:0_18:1)	0.476327	0.387407	1.05254	0.501459	4.06663	4.94753	0.174772	0.122002	0.157166	0.283443	0.294061	0.0433032	11.1505	4.10866	4.91559	7.88452	0.89208	2.52288	4.40236	2.27586	2.91939	5.01715	8.69661	6.73733	0.638618	3.09004	37.9108	3.54037	2.30355	13.944	1.0241	6.35422	1.77031	1.85487	2.96607	0.93253	42.1135	293.412	496.402	8.63931	22.6113	122.658	10.377	1.37471	0.580843	0.325169	0.257185	0.57398	0.893853
PG(18:0_18:1)	0.0252936	0.0266907	0.011308	0.131714	0.133352	0.267515	0.00653689	0.00635227	0.0123604	0.0666511	0.0314563	0.0119587	0.511564	0.181442	0.0773819	0.135387	0.0250818	0.0960495	0.101697	0.0925698	0.12883	0.157815	0.113221	0.248711	0.0803075	0.164154	7.99636	0.166204	0.164343	1.44796	0.103949	0.509356	0.169143	0.0825317	0.161987	0.105384	0	2.14614	6.42643	8.63931	0.192159	1.71492	0	0.0186527	0.0108324	0.00191028	0.0027557	0.0179653	0.0405978
PG(18:0_22:6)	0.049812	0.0332526	0.121985	2.25478	1.50978	0.673603	0.359932	1.26046	1.05899	1.7811	2.77871	0.45686	10.7695	9.08113	5.60615	15.7532	0.462054	8.38439	4.03253	2.81411	3.83484	9.05803	9.71243	16.4604	0.614246	0.968153	9.09051	2.31299	1.14906	17.2737	0.179427	1.71644	1.22087	0.584949	0.728177	1.58338	0	0	0	8.63931	0	0.174922	1.55749	0.0598903	0.0472131	0.00927925	0.0158603	0.0340286	0.0272879
PG(18:1_20:4)	0	0.00300971	0	0.00223415	0.0060511	0.0113047	0.0432939	0.109112	0.0848056	0.0993145	0.0588051	0.0147651	3.16412	0.625492	0.45693	0.660772	0.0996917	0.400974	0.461597	0.248768	0.343439	0.602669	1.12356	1.0028	0.00749006	0.12416	3.08261	0.0941101	0.0677236	0.900584	0.0587807	0.197231	0.137638	0.0819028	0.112339	0.0812382	77.2737	6.95424	21.1389	8.63931	2.29127	2.59786	0.138414	0.0111094	0	0.00146168	0.000810113	0.0164575	0.0782568
PG(18:1_22:6)	0.019061	0.0321687	0.0533592	0.0407593	0.0910227	0.0910877	0.350895	0.165371	0.17123	0.187598	0.626412	0.0667132	3.15087	0.878133	0.55469	2.49661	0.150796	1.26035	1.15691	0.502845	0.43027	1.63579	2.37785	1.69276	0.110917	0.997339	2.53106	0.367159	0.10042	6.75163	0.153559	0.968392	0.822226	0.638832	0.489691	0.61196	290.131	8.40389	28.2693	8.63931	0.491146	8.88933	0.806833	0.0767087	0.0109987	0.0257308	0.00842084	0.0116433	0.0857983
PG(22:6_22:6)	0	0	0	0.112603	0	0	0.00951478	0	0	0.0164608	0	0.0062636	0.049808	0.0154215	0.0134072	0.0145088	0.000325292	0.00469221	0.00846709	0.00218276	0.0103815	0.00395896	0.0127898	0.0335731	0.0132675	0.0757044	1.29992	0.148822	0.0177053	0.0771129	0.0501766	0.155881	0.0729756	0.0616492	0.10796	0.0258665	0	0	0	8.63931	0	0	0	0	0	0	0	0	0.00537022
PG(35:2)	0	0	0	0.00867599	0	0.00199358	0	0	0	0	0.00329497	0.00498714	1.31039	0.554271	0.136787	0.140831	0.0232902	0.0315021	0.0331006	0.0719831	0.325617	0.0751468	0.0946623	0.543378	0.0118787	0.211835	46.9476	0.732295	0.0868852	0.614126	0.650973	4.35368	0.223595	0.296647	0.493898	0.175834	4.14814	0	2.01624	8.63931	0	0.271986	0.0736884	0.00252189	0.0010949	0	0.000602408	0.000551179	0.012022
PG(38:5e)	0	0.00277212	0.00280234	0	0	0	0.0523972	0.0810644	0.0202213	0.137942	0.0996829	0.0254875	0.133548	0.111417	0.0303872	0.318599	0.00276441	0.0259507	0.0150523	0.00919	0.025562	0.0755119	0.0267903	0.120337	0	0.00944696	0.0718368	0.00790688	0	0	0	0.00305702	0	0	0	0	173.511	9.70636	40.2251	8.63931	3.9012	3.96392	0	0	0	0	0.00264275	0	0
phSM(d34:2)	3.97202	1.20342	6.50365	4.83364	17.7999	23.8399	8.51804	9.59935	8.53746	14.9046	39.1637	8.01128	5.88598	2.42816	4.02507	3.60259	0.225486	1.55912	0.87415	0.694591	0.447147	1.71419	2.71542	3.81512	0.591302	0.799577	12.6419	1.97633	3.77669	9.75238	1.0271	1.51639	1.08533	0.526873	2.38926	1.00705	0	27.0632	65.3049	8.63931	4.72532	10.4432	102.518	6.0022	2.0802	2.07584	0.916058	2.11761	0.436848
phSM(d40:5)	0.307662	0.178383	0.75927	0.16315	3.19912	3.71257	0.334005	1.14835	1.17344	2.97675	2.88421	1.41098	5.73824	4.17738	2.15583	7.70691	0.254567	1.79061	1.54762	1.82531	1.18738	3.6351	1.73823	6.28476	1.1961	2.4785	0.163842	2.74469	9.17842	30.8914	0.491413	2.4616	3.42993	1.07567	1.81303	2.30531	6.93586	17.9077	34.1429	8.63931	2.44461	8.04869	24.1352	1.24787	0.134733	0.272847	0.0727595	0.0783555	0.0372254
phSM(t38:5)	1.44922	0.415337	1.05603	0.927702	2.83223	4.84191	7.05567	6.78464	8.78647	16.8147	20.9218	4.60316	20.3125	12.3714	19.6554	16.2462	1.2718	7.61163	5.67072	5.62962	7.91219	6.42802	11.6962	17.5343	2.79528	3.24796	19.6256	6.29733	21.9084	65.2072	1.87793	5.33525	3.9468	2.85066	6.54518	4.55839	223.934	88.7426	336.022	8.63931	25.5694	72.1204	46.5369	1.34443	1.29523	0.831095	0.469282	1.07802	2.03783
SM(d17:0_23:0)	1.53923	2.2996	8.03687	1.73791	29.8246	16.084	2.16634	4.96657	2.95542	0.697269	16.182	0.356284	3.28067	9.83161	0.439874	0.698854	0.00488407	0	0.00575694	0.0224691	0	0.0173308	0	2.44168	0.143214	0.081745	4.37097	0.842605	2.07776	1.16277	0.229443	0.294285	0.274275	0.103075	0.609508	0.138516	648.513	15.9585	53.7865	8.63931	21.1582	17.8188	77.3916	3.00386	0.767748	0.504345	0.674257	3.71427	0
SM(d18:0_18:1)	31.859	36.0649	152.51	155.64	187.544	888.518	24.1794	47.7684	46.2047	13.0276	229.112	8.54915	110.5	137.671	65.5053	268.429	4.11203	53.0491	6.38737	2.96269	182.952	30.7336	78.695	82.1038	6.24022	27.4882	10027	211.895	533.658	227.978	37.3649	101.661	31.462	27.4467	56.0261	24.9335	1392.03	132.693	346.194	8.63931	14.3635	109.218	2999.11	133.319	42.7165	56.334	31.0169	28.1228	2.00139
SM(d18:0_24:1)	4.39518	4.0578	5.09506	5.52701	47.7624	28.2185	3.97547	9.51566	8.25545	0.584663	39.0198	1.2725	11.6899	26.8948	3.84441	10.6978	0.00183947	3.40299	0.220832	2.74219	4.16657	6.77442	6.43482	12.7326	0.575272	0.356415	98.7709	7.11847	5.3825	9.73601	4.58465	0.431504	0.485881	0.229388	0.892077	0.154269	0	0	1.31672	8.63931	0.560038	0.233556	205.769	5.29224	2.6717	2.04108	2.15329	2.19269	7.83371
SM(d18:1_16:1)	0.37707	0.25617	3.41236	2.1918	0.951358	3.2229	0.241442	0.437152	0.429225	0.206105	2.02857	0.139765	0.782764	1.14491	0.858943	3.69281	0.0399142	1.01167	0.0681267	0.0182496	1.40661	0.32934	0.692112	0.780265	0.0377105	0.258043	47.6818	0.963026	4.17915	1.68514	0.394879	0.35813	0.222325	0.345779	0.274441	0.16601	4.14264	0.477959	4.41353	8.63931	0.195033	0.92542	27.51	0.7935	0.342397	0.586577	0.361771	0.59907	0.00192358
SM(d18:1_18:0)	66.4048	46.6332	103.56	52.4937	450.175	128.788	191.416	76.3501	49.0647	260.932	665.044	188.082	54.1601	2.48794	26.3087	164.985	0.251548	32.8538	4.72501	33.916	52.7558	56.43	45.9433	26.4455	22.4041	10.9303	4233.43	178.779	226.057	377.045	30.1675	61.1294	26.0968	11.4739	134.775	35.6506	672.147	8.65351	72.6001	8.63931	2.32909	18.9662	3238.7	72.5738	26.7096	25.0097	18.1657	81.1835	25.3007
SM(d18:1_18:1)	12.6773	13.2621	50.9187	33.5356	130.625	65.6534	11.6331	7.65688	8.13215	19.342	64.6286	12.4106	8.98444	7.14017	8.14087	41.854	0.220466	7.4282	0.662079	2.94824	18.1687	10.1449	16.1436	10.6737	1.77322	6.60428	1336.89	45.6971	87.3553	31.4153	10.6458	14.7011	6.05997	5.61613	15.4094	5.43674	7290.4	128.628	1276.57	8.63931	39.3768	203.1	996.441	22.524	11.2352	12.8392	6.79581	18.5116	2.36003
SM(d18:1_18:3)	0	0	0	0	0	0	0.249887	0.1185	0.1405	0.714212	0.254327	0.253209	0.198622	0.00717729	0.183356	1.55835	0.00240193	0.336416	0.0491411	0.180345	1.02806	0.434649	0.521333	0.259312	0.0602169	0.0523102	8.55555	0.941328	2.74203	0.400894	0.440767	0.0659968	0.116746	0.0732883	0.162943	0.0831796	8.18726	0	0	8.63931	0	0	0	0	0	0	0	0	1.18132
SM(d18:1_19:0)	0	0.00252331	0.101075	0	0.0219689	0.00848587	0.820938	0.790848	1.78868	0.235064	6.52865	0.0705967	4.73223	9.11327	5.625	14.8708	0.110451	3.55279	0.198817	0.461404	4.44248	1.39054	3.96295	6.60744	0.533664	0.529952	175.249	9.76091	15.4251	8.24581	2.67077	1.80031	1.70189	0.681176	3.90337	0.698627	0.578156	0	0	8.63931	0	0	0.469341	0.0156488	0	0	0.00852156	0	0.657948
SM(d18:1_20:0)	0.0216005	0.03337	0.12205	0.0341393	0.152774	0.155875	7.94023	2.23554	3.91148	9.7039	19.9975	7.12359	3.99261	0.309405	5.92977	35.7162	0.0152397	7.55427	0.600035	6.77952	7.58164	11.6634	13.4851	2.80758	3.5433	2.26843	947.448	38.2961	41.7468	55.4947	21.2584	8.17429	7.27589	2.75245	23.6822	5.25118	6.80852	0	29.5771	8.63931	0.21802	2.00793	3.4413	0.190298	0.0315668	0.0384611	0.0630426	0.0725608	7.58351
SM(d18:1_20:1)	0.0398008	0.17251	0.504678	0.481957	0.576082	0.969706	0.0782912	0.0853959	0.22915	0.0600042	1.84472	0	0.372857	1.05389	0.0553209	0.811134	0.0158844	0.400564	0.045048	0.0148478	0.691494	0.063542	0.802831	0.830241	0.184877	0.202743	27.7543	0.253793	0.83864	0.491891	0.253436	0.218277	0.0741333	0.141426	0.411948	0.168917	92.2521	13.081	27.6017	8.63931	1.84423	4.24484	2.92768	0.40425	0.138092	0.207005	0.0714731	0.0480421	0.0396664
SM(d18:1_20:3)	0.0605707	0.0492237	0.468093	0.265552	0.876407	2.90849	2.59821	4.29632	3.06835	4.80399	19.8229	1.48671	3.65662	8.431	3.77014	16.4007	0.0879039	2.46075	0.18244	0.835201	5.07117	1.84565	3.59042	2.74933	0.431256	0.516251	241.977	7.29705	16.2139	5.82656	1.59064	2.41885	0.819941	0.651428	1.35147	0.924218	111.216	4.18786	31.1697	8.63931	1.83348	6.79022	10.2294	0.443965	0.0860906	0.099338	0.172436	0.137603	4.69236
SM(d18:1_21:0)	0.0374811	0.112764	0.221762	0.122702	0.123656	0.568658	0.232355	0.29086	0.215239	0.637317	3.07388	0.888731	0.886648	0.138241	1.55863	9.07011	0.0113014	2.38841	0.0993721	1.01312	2.48856	2.36892	2.33274	0.778984	0.281817	0.20484	26.8969	1.52685	2.02219	1.71291	1.57182	0.337888	0.177771	0.0955084	0.364232	0.444438	8.94122	1.38999	1.90298	8.63931	0.193513	0.21559	3.42198	0.37735	0.136087	0.291897	0.114771	0.0434991	1.31654
SM(d18:1_22:0)	46.0183	15.1592	104.961	43.2403	226.191	172.203	57.0632	82.1688	56.4693	132.781	367.888	55.0218	91.2834	89.7353	51.316	235.434	1.4835	55.2065	3.46054	12.2633	71.1938	44.9722	72.8148	126.587	13.9385	18.1449	3185.59	170.54	391.258	253.362	102.727	54.32	30.5809	21.5138	62.1802	21.8633	9109.05	172.256	1110.76	8.63931	93.5191	113.846	1271.18	64.2039	26.1584	11.8856	7.19469	27.579	16.6068
SM(d18:1_22:1)	17.8655	14.4131	44.8832	28.981	115.185	213.366	50.4879	41.0569	29.6035	89.8538	209.219	54.3857	23.8897	22.8925	25.7006	76.237	0.441252	19.2765	0.955357	5.68032	36.8914	16.8881	21.2997	21.0043	5.45652	5.2147	1156.3	47.6955	103.206	136.469	17.6519	13.5793	10.3515	5.41551	22.3405	10.0958	10553.3	207.689	1969.03	8.63931	102.699	339.592	1490.34	23.3851	10.0136	10.8227	7.02073	20.8889	6.66707
SM(d18:1_22:3)	0.127674	0.0092742	0.0526028	0.0107608	0.0574286	0.159862	0.504218	0.276356	0.179323	0.625066	1.05811	0.54161	0.12112	0.00936143	0.00934956	0.685844	3.37687e-05	0.0399732	0.000944555	0.0968704	0.121744	0.167875	0.13385	0.0617526	0.216276	0.0623363	6.63009	0.968139	0.735168	3.18691	0.31982	0.212393	0.11219	0.056199	2.36765	0.241866	0	0	0	8.63931	0	0	22.23	0.345032	0.161621	0.074234	0.299196	0.0950396	1.08978
SM(d18:1_23:0)	13.8596	9.30474	34.2189	26.8061	111.78	208.949	16.3489	24.3519	22.204	15.2478	102.731	6.67137	52.8816	77.4501	43.6522	115.51	0.638689	39.7788	2.14683	8.23308	39.905	29.1849	39.7855	58.663	7.97755	7.1497	1493.75	60.6192	156.676	112.065	23.316	20.0691	15.5391	9.50097	25.108	10.0478	18192.4	395.103	1202.8	8.63931	97.0632	390.05	807.159	44.6398	15.764	19.0475	8.79675	16.9762	19.8231
SM(d18:1_23:1)	0.116991	0.101733	0.429899	0.182066	0.90373	3.06064	3.77307	4.75254	2.20892	7.58081	15.8872	4.03157	11.773	17.1948	5.07852	15.65	0.0583776	5.98073	0.256919	1.40159	4.84733	3.51073	4.6506	8.39385	0.462633	0.314089	58.7705	3.10152	4.67033	4.82728	1.79465	0.44224	0.529091	0.15017	0.449835	0.725947	75.9271	0.667213	3.0331	8.63931	0.530835	2.20473	8.94351	0.356521	0.260949	0.123694	0.152735	0.132123	1.5872
SM(d18:1_24:0)	59.0941	37.3413	177.941	154.718	250.701	322.381	93.2243	88.4927	63.761	148.291	366.876	85.3821	78.9137	94.9742	55.2468	221.519	1.54683	57.1248	4.97224	10.7519	103.824	46.0716	78.9344	77.8553	17.54	22.5171	3414.32	176.673	350.287	281.628	89.6617	44.7843	34.1768	19.5353	64.0624	31.5565	22357.4	1346.51	6682.84	8.63931	1001.71	817.168	2619.08	88.7875	48.5416	22.9578	16.5574	43.5119	11.3003
SM(d18:1_24:1)	165.638	135.219	424.415	290.355	1143.36	1660.27	419.571	458.582	364.426	818.25	2505.48	420.655	369.839	449.907	308.074	1043.47	6.08962	299.441	17.0564	62.5317	470.871	177.926	262.411	343.684	51.6067	79.0277	14896.8	855.041	1823.86	1409.75	201.056	232.046	178.161	87.1612	359.533	111.68	58373.6	9510.5	15391.8	8.63931	1086.98	4318.84	8937.35	206.554	130.572	119.485	58.7533	131.241	70.9001
SM(d18:1_24:2)	6.07722	6.28477	23.0383	18.0734	23.0606	67.7854	57.6336	51.2734	37.8558	167.645	243.998	97.0421	24.5423	25.7996	30.8055	95.8796	0.426565	23.0144	2.35013	14.7687	50.7128	20.2795	26.8837	32.9945	14.2168	9.34324	2279.37	88.1937	126.492	294.88	40.9607	18.9647	22.4764	8.38214	67.1223	26.3768	1846.38	125.424	1302.7	8.63931	150.695	394.013	413.811	20.4416	5.82697	5.72557	2.64734	6.22423	15.0381
SM(d18:1_24:3)	0.0655614	0.0357353	0.15342	0.020957	0.28424	0.52811	0.0162311	0.215597	0.0109074	0.0866698	0.200297	0.116297	0.0107495	0.0123674	0.0672603	0.213814	0	0.0387527	0.0010596	0.0324453	0.0652094	0.0492801	0.051626	0.00095116	0.0108412	0.0051978	1.92919	0.02288	0.105325	0.426059	0.024721	0.0119435	0.0222661	0.00090158	0.0314986	0.0291797	0	0	0.873656	8.63931	0.0422446	0	1.33637	0.182099	0.0627908	0.0119919	0.0399095	0.0663425	0.25136
SM(d32:1)	0.245611	0.318309	0.627121	0.641687	2.88968	0.985805	2.08367	2.36033	3.10654	0.942431	6.43789	0.492615	2.20048	1.251	1.05861	9.05801	0.0300158	2.84091	0.0820213	0.255537	3.54326	0.990606	2.88284	2.17668	0.143406	0.415499	174.737	5.42427	11.9416	3.29954	1.39886	0.637016	0.792916	0.746944	0.478187	0.290163	2.47532	10.6866	13.2371	8.63931	0.0319142	9.04008e-06	11.1472	0.616439	0.164997	0.256457	0.154982	0.344504	0.118957
SM(d33:1)	0.00232242	0	0	0	0	0	0.0172435	0.0166245	0.013013	0.0573715	0.0742773	0.041209	0.0911271	0	0.26931	0.71554	0	0.211725	0.0138729	0.0947554	0.393575	0.181543	0.228472	0.0296473	0.0100453	0.00566278	4.40452	0.124511	0.36075	0.0240652	0.0708614	0.00646795	0.00943379	0.0108824	0.0143149	0.0275115	0	0	0	8.63931	0.784938	0.197298	0	0	0.00134767	0	0	0	0.104128
SM(d34:0)	2.51853	2.36442	18.5782	4.43126	19.625	25.776	1.47153	1.97079	2.31594	6.64074	12.278	1.56264	5.67249	3.71657	5.40764	20.9164	0.205761	4.74498	0.492901	1.64604	8.96497	12.7168	9.97726	7.09103	0.762274	2.44073	281.569	18.5969	33.0743	19.6935	10.2735	4.03235	3.15749	2.92077	6.26296	3.18639	259.252	101.134	345.375	8.63931	17.6664	52.9466	278.268	6.28632	4.44981	2.51544	2.15797	3.89607	0.781031
SM(d34:1)	32.7499	24.6281	113.401	59.2505	192.016	390.51	41.5852	40.9399	41.8211	84.4615	165.066	43.8561	69.0656	53.1489	81.1278	267.736	3.23735	70.2675	10.1681	13.612	91.4309	40.5005	72.0609	58.0642	15.4036	27.6088	3709.7	174.573	387.728	307.384	56.9581	53.2052	39.0007	27.9704	76.233	32.9009	5266.43	1113.16	3489.41	8.63931	175.746	1242.16	1489.46	81.1767	36.7483	30.6369	21.8712	35.7219	14.8131
SM(d34:2)	0.263534	0.513749	0.7416	0.388081	1.76054	0.954765	0.207849	0.120204	0.155318	0.429129	0.844617	0.311065	0.403457	0.0623161	0.454039	2.75504	0.0205634	0.527724	0.132984	0.385056	0.314072	0.341467	1.14449	0.252687	0.16582	0.188321	21.6571	1.05506	1.81659	2.24277	0.384644	0.454561	0.325253	0.189442	1.17343	0.443421	3.20638e-05	0	0.0526389	8.63931	0.0196	0.0319563	8.50202	0.321379	0.255122	0.161153	0.11437	0.308091	0.192615
SM(d35:1)	1.48826	2.66266	9.17366	5.77078	15.5964	19.1857	5.92983	2.52924	3.35729	4.77995	11.2419	4.33852	6.27427	3.72546	4.71552	20.3863	0.162486	7.22091	0.260683	0.769421	7.8055	4.38232	7.4004	8.21995	0.725324	1.99272	470.449	16.1455	31.5779	18.4877	10.1003	6.23854	2.90268	2.25971	6.21468	2.39766	0	0	0.902595	8.63931	0	1.06944	110.237	7.86502	1.84157	2.48152	1.34393	3.3325	2.37777
SM(d36:0)	11.1173	5.44663	37.4956	20.6597	49.4206	112.166	9.11364	9.64439	7.07237	9.33366	42.4034	5.04305	21.4129	29.9063	13.8448	46.0716	0.360829	9.35827	0.77158	1.35321	17.1088	5.55214	10.4766	17.3005	1.22774	2.66983	804.065	21.8887	53.0035	28.1809	9.89198	7.4478	4.46914	2.53199	8.4267	3.1123	2834.86	708.373	2668.26	8.63931	273.519	574.426	889.471	23.6576	9.72237	9.39971	7.1354	16.4007	1.3504
SM(d36:1)	21.8155	13.6534	33.8549	22.7493	62.7231	171.216	39.9331	39.0926	28.445	17.0567	186.961	4.62938	23.1025	9.99174	10.1251	19.4003	1.34102	6.81532	5.39697	4.68727	7.27937	9.44504	13.3511	11.8487	3.30489	6.09685	191.315	16.7766	31.1691	74.1866	3.84988	17.9637	6.35391	4.25716	8.9938	4.95146	19155.9	5416.08	20585.8	8.63931	916.264	3256.29	588.413	25.704	23.2034	13.4084	9.37859	19.19	2.85153
SM(d36:2)	0.489614	0.690034	1.33209	1.40129	3.90018	14.9042	28.3963	9.88937	11.1046	34.9923	63.2683	21.6188	11.4863	3.87429	3.5863	20.2015	0.104044	4.7583	0.423229	3.02271	7.14547	6.98839	8.45567	11.2737	1.76837	1.48007	403.115	14.6466	30.3587	39.1583	4.25281	9.26936	4.14615	1.94368	21.1211	3.64333	366.856	292.869	293.106	8.63931	8.54369	68.3845	17.5956	0.912477	0.658378	0.43098	0.346227	0.605469	2.26488
SM(d36:4)	0	0	0.0196872	0.00169828	0.0145711	0.00851596	0.650561	1.45289	1.59709	0.440309	5.58922	0.351973	1.5762	4.19918	1.7485	4.79949	0.0401642	1.1562	0.0671603	0.0174106	1.50033	0.364146	0.766781	1.86947	0.0494855	0.261715	49.7434	1.22417	4.59643	1.66779	0.913468	0.478597	0.313619	0.205888	0.350749	0.195365	0	0	1.2078	8.63931	0.317456	0.383162	0.0764256	0.0540619	0.00296509	0	0.00511733	0.0031762	0.0989829
SM(d37:0)	0.00722152	0.00715987	0.0187752	0	0.132095	0	0.0110622	0.0527036	0.0177679	0.0141643	0.161316	0	0.131438	0.143365	0.0639163	0.115561	0.000559965	0.0125384	0.00037201	0.035639	0.00890966	0.011452	0.0199186	0.0951742	0	0	0.0849031	0	0.000770936	0	0.000987722	0	0.000116933	0	0	0	0	2.10106	1.12562	8.63931	0	0.261158	0	0.018436	0	0	0	0.0144373	0.00726843
SM(d37:1)	0	0.00730403	0.0714531	0.0199146	0.116413	0.193114	1.15734	0.94059	1.12905	3.65955	5.29444	0.905806	2.01167	2.11683	1.90806	6.15563	0.0373956	2.24069	0.079827	0.549232	2.99207	1.66207	1.98036	1.84629	0.715796	0.384666	96.441	4.35924	6.3987	14.3108	2.90406	0.995353	0.918506	0.423459	2.80542	0.793341	81.9413	6.55929	48.9666	8.63931	2.14594	6.94788	0.156286	0.0167977	0.00854806	0.00433324	0.00567173	0	6.69986
SM(d37:4)	0	0	0	0	0	0	0	0	0	0	0	0	0	0	0	0.0903334	0	0	0	0.0131804	0.0331737	0.0240033	0.00629211	0	0	0.00376758	0	0.0317298	0.0997682	0.274725	0.0602147	0.0100115	0.0210075	0.00735678	0.0102605	0	0	0	0	8.63931	0	0	0	0	0	0	0	0	0.05094
SM(d38:0)	2.57214	0.691422	3.13622	0.580939	11.0836	4.30535	2.51741	1.91413	3.45555	3.48917	7.62735	1.7982	3.60686	3.83163	1.8208	6.03816	0.0649299	1.59078	0.162507	0.682082	2.81767	1.02077	2.35721	2.5158	0.366116	0.316053	124.088	1.77761	4.11375	3.23596	0.859549	0.918143	0.389609	0.319672	0.737061	0.492736	1805.48	66.1478	1478.87	8.63931	94.7974	74.2788	128.395	2.26197	1.19304	1.30458	0.571513	2.12182	0.876639
SM(d38:1)	24.5612	34.4094	96.8742	77.2398	241.899	410.435	51.5758	47.844	45.2358	67.2135	382.092	40.0072	46.774	57.986	32.153	81.4754	1.59343	27.1864	2.14498	1.19809	31.1758	10.7953	24.94	45.4844	2.05396	7.069	2410.51	42.7239	134.18	46.2978	19.1233	22.3839	8.00495	7.49819	11.0468	5.63621	24565.1	4076.04	10284.6	8.63931	423.105	1843.36	2065.59	63.9555	27.326	21.9888	16.565	35.9311	1.89757
SM(d38:2)	2.46356	0.604686	6.30875	2.67621	5.08478	13.4451	1.19503	1.11748	1.20709	0.907727	6.30872	0.310077	2.73264	1.82672	1.01081	5.14737	0.00871133	1.31792	0.0625272	0.793541	1.81736	0.972655	1.01169	2.30714	0.391481	0.0900274	32.0693	1.90254	2.0738	3.67087	1.10727	0.364835	0.171336	0.09236	0.766302	0.300446	82.1658	2.02547	41.4226	8.63931	2.62928	13.9054	97.7646	2.78411	1.29451	1.60077	0.788395	1.95826	0.515214
SM(d39:0)	0.0537494	0.0330016	0.171445	0.0778559	0.925621	0.595365	0	0	0	0	0	0	0.0372388	0	0.0231607	0.261752	0.000182593	0.0123304	0	0.0679997	0.0450582	0.0465211	0.140681	0	0	0.0039025	0	0	0	0.04669	0.00228673	0.00135858	0.00344673	0.0032821	0	0.00266977	0	0	0	8.63931	0	0	4.22756	0.216509	0.271968	0.0475112	0.0307322	0.243118	0.113668
SM(d39:1)	2.47549	1.21184	5.6628	3.02079	11.6097	14.963	3.43841	5.98256	3.88909	2.89279	17.835	1.21949	12.8134	15.4211	7.26487	19.0908	0.195101	6.19765	0.296985	0.432822	8.94315	2.298	5.34684	8.01001	0.774751	1.26586	286.527	9.58596	15.9947	16.864	5.2315	3.11085	1.69767	1.01791	3.76688	1.55751	51.5769	30.5588	253.409	8.63931	15.648	20.2181	228.108	3.92676	1.23028	1.1532	1.13522	1.63239	3.66877
SM(d39:2)	0.978537	0.281696	0.904386	0.997142	1.6666	7.99011	0.350384	0.568588	0.452482	0.655302	1.06323	0.179704	0.235087	0.135529	0.0690332	0.475113	0.00510072	0.0589473	0.00745714	0	0.0450582	0.0132857	0.0555286	0.088872	0.00490408	0.0681485	11.0333	0.160069	0.726417	0.380416	0.0726801	0.145518	0.0744321	0.0448594	0.399613	0.0667297	206.949	41.3913	335.292	8.63931	3.6694	79.7193	34.574	1.32773	0.498505	0.81229	0.389083	0.557027	0.0430067
SM(d39:5)	0.0184811	0.0234231	0.0732663	0.00579847	0.486602	0.194618	0.557635	0.357303	0.361555	2.40981	1.33389	0.580133	0.520827	0.330734	0.359529	2.12541	0.00256234	0.960495	0.0526045	0.662371	2.30176	1.88758	1.67465	0.482278	1.07315	0.425954	70.3829	5.53368	5.77978	31.2212	2.08457	1.53641	1.4569	0.436017	5.96503	1.2352	59.3913	14.1684	21.1953	8.63931	0.262972	5.42078	1.86341	0.0392108	0.0543422	0.0521903	0.00334775	0.0172952	13.3228
SM(d40:0)	4.16513	4.26069	12.1857	6.53414	24.4458	38.0501	6.90818	6.41538	4.38254	14.2035	42.5514	6.49682	10.4485	14.3336	8.75874	28.6899	0.276501	6.57277	0.450304	1.62038	10.6391	6.07232	7.13586	10.5293	1.50285	2.60218	394.884	20.0985	29.8943	23.162	5.33657	4.26945	2.82281	1.57633	5.01041	2.63677	696.758	120.303	468.07	8.63931	40.8645	76.5627	189.69	6.62156	3.32017	2.26477	1.84092	4.08107	2.63859
SM(d40:1)	17.6596	21.145	101.94	70.5193	131.871	320.011	1.97662	3.6341	2.11447	3.17955	20.4047	1.94791	2.76066	4.63791	2.29221	7.97077	0.273859	3.22081	0.499112	0.112748	5.4839	1.8159	3.91626	3.061	1.04372	2.07034	294.44	18.8734	60.2707	36.1672	9.47835	4.75659	4.40968	2.72326	9.36049	6.06101	16144.8	1867.63	6242.16	8.63931	442.769	1624.76	1338.11	90.4947	19.9142	19.9927	10.2168	23.6473	0.126929
SM(d40:7)	0.0658971	0.0101658	0.0230882	0.0555959	0.0655985	0.183183	0.112762	0	0	0.161089	0.190018	0.0258207	3.10245	0.0402467	1.61362	4.67788	0	2.27675	0.180047	1.3117	4.60674	2.1898	3.0375	2.76786	0.517196	0.197637	8.00568	1.16786	1.86443	4.22704	0.434402	0.0552827	0.292574	0.118028	0.543718	0.157756	0	0	0	8.63931	0	0	3.39782	0.0600958	0.0268198	0.0194452	0.0167137	0.00121312	0.0160336
SM(d41:0)	0.661169	0.870045	2.84941	0.924075	9.0563	7.58537	0.870487	0.809017	0.393803	1.03297	7.8637	0.0996387	4.01935	7.70615	2.25487	4.75396	0.0663709	1.33887	0.0632997	0.50348	2.23584	1.27581	0.912806	4.02726	0.0401373	0.334453	59.2719	2.07013	3.48039	2.37442	1.58022	0.401544	0.256303	0.319468	0.512354	0.212872	719.713	28.1544	84.5645	8.63931	5.81147	13.5278	38.0577	1.94787	1.00392	0.92523	0.176216	0.846034	0.24071
SM(d42:0)	9.48739	4.37956	16.5559	15.0214	52.4866	73.7539	6.76181	10.699	6.78045	4.01437	41.3709	1.65032	9.34936	16.4361	12.0046	23.6987	0.268231	7.87266	0.523475	0.953895	9.10452	3.54746	6.96612	12.0087	0.79677	1.85478	291.209	14.1406	26.2508	12.3884	6.97638	3.1544	2.24212	0.847162	4.88111	2.65271	4453.09	273.515	3204.83	8.63931	256.206	447.002	206.949	16.1095	3.6383	2.81113	3.38946	8.29974	1.00989
SM(d42:1)	12.7258	15.5018	45.4548	35.3898	90.2473	314.677	3.17357	9.47054	7.69788	4.21622	23.9943	3.18669	8.80225	17.0491	13.9528	42.7226	0.743943	7.91534	1.58129	0.951671	13.7138	5.38569	7.06924	14.1389	0.947124	4.7348	467.37	42.63	68.4255	34.6214	9.89397	9.33738	4.84563	3.36833	3.6488	6.73487	47705.2	2651.33	12327.2	8.63931	1366.71	1844.84	606.493	29.4361	11.5013	14.7113	4.6032	10.3578	1.31323
SM(d42:2)	7.82025	6.93135	19.3374	7.16309	65.6514	94.6616	8.19805	16.5066	8.60821	25.5996	47.0828	17.5096	17.3575	11.0434	15.6369	25.5421	1.18433	9.92266	4.47393	3.48219	16.5445	6.17876	12.6571	14.9471	4.36795	11.6045	1232.37	52.9887	123.802	168.389	23.4234	20.9733	13.0204	8.21453	24.9422	13.9895	1797.67	473.548	705.049	8.63931	59.3032	110.204	181.964	10.3392	8.11158	3.47726	3.28482	9.80058	3.09901
SM(d42:3)	59.8852	21.0562	59.3082	24.6327	127.543	127.875	108.541	92.4628	45.6925	210.8	339.477	131.622	35.7813	35.0214	31.8338	73.449	0.955215	22.7298	2.06424	6.84371	44.0961	10.9724	19.52	27.0536	5.3996	7.93059	1193.77	36.8908	100.781	98.9104	21.1134	12.3361	7.77843	4.87524	11.2712	6.54038	1548.04	398.969	1155.66	8.63931	56.4833	308.996	4023.18	61.6425	27.4539	18.3891	17.7142	34.7017	1.56819
SM(d42:4)	0.122821	0.110255	0.180135	0.198495	0.116354	0.0470785	9.36663	13.8002	8.00126	52.4972	78.35	18.4847	7.83585	0.388703	7.8706	20.2642	0.0185822	6.40029	0.569155	5.00215	10.6102	4.05998	4.21774	5.10586	0.638398	0.152239	23.0571	1.08299	2.4067	1.15583	1.58091	0.216564	0.237675	0.0358356	0.0567816	0.0463155	0	0.889087	4.026	8.63931	1.45494	4.89814	21.3712	0.439557	0.446768	0.15363	0.187311	0.181821	0.915057
SM(d44:0)	0.147544	0.00618814	0.0129925	0.00148491	0	0.0235693	0	0	0	0.0802055	0	0	0.291602	0.0266034	0.0464112	0	0.00518197	0	0.00146939	0.00445928	0.00952804	0	0	0	0	0.00177502	0.367385	0.0478503	1.98578	0.697082	0.0446504	0	0.00634521	0.01115	0.0273963	0	0	3.21689	3.2207	8.63931	0.123722	0.166756	2.08829	0.0206795	0.0599461	0	0	0	0.020527
SM(d44:1)	0.307357	0.106891	0	0.129217	0	0.028527	0.274579	0.462357	0.188555	0	1.83269	0	2.60296	1.66774	0	0	0	0	0	0	0	0	0	1.53071	0	0.0076514	0	0	0	0	0	0	0	0	0.0094008	0	0	0	0	8.63931	0	0	5.80169	0.298331	0.372049	0	0.20234	0.249129	0
SM(d44:3)	0.0713911	0.0484159	0.0383122	0	0.214093	0.0952403	1.28565	0.56408	0.832754	3.12533	2.31831	1.29187	0.471582	0.218011	0.254498	1.4933	0.00558194	0.0744817	0.0236405	0.0460029	0.291263	0.366353	0.335809	0.365436	0.000778374	0.233943	18.2593	1.31668	3.54618	1.60358	0.251687	0.369854	0.132095	0.0659615	0.125267	0.187924	0	0	0	8.63931	0.188954	0	7.70696	0.105228	0.0772375	0.0187341	0.0312656	0.0748176	0.00461544
SM(d44:5)	2.26075	1.25824	7.09371	4.51179	6.64418	27.7967	24.5023	13.0791	17.2101	54.9336	59.6585	21.9145	10.3583	6.27368	5.42021	22.665	0.106866	9.3479	0.435973	3.29279	17.4549	7.09166	13.2013	9.71103	1.48557	2.43595	229.216	14.1763	31.8498	30.4223	6.62291	5.10586	2.19001	1.91935	3.13379	2.95145	5699.11	18.2492	274.595	8.63931	21.708	76.799	228.961	6.58351	2.67486	3.36503	0.925637	1.51361	7.00669
SM(t18:0_16:1)	0	0	0	0	0	1.27514e-07	0.0854355	0.0100958	0.0218527	0.130148	0.230589	0.037086	0.0384582	0	0.0941016	0.619239	0.00050049	0.0744817	0.0118287	0.0454741	0.216649	0.147204	0.139734	0.038093	0.0701524	0.0528083	7.13335	0.421587	0.965107	2.53495	0.201672	0.496623	0.157342	0.052306	0.784404	0.118114	0	0	0	8.63931	0	0	0	0.00568267	0	0	0.0026393	0	0.0307374
SM(t18:0_20:0)	0	0	0	0	0.0270684	0	0.216387	0.08079	0.0458678	0.336514	1.35677	0.0216352	0.0914437	0.0012729	0.065218	0.705925	0	0.0721238	0.0222237	0.0465669	0.179503	0.128145	0.34636	0.188601	0.046384	0.0288951	4.30946	0.669699	1.3758	0.521973	0.211465	0.20304	0.0431355	0.0338791	0.254551	0.0564993	0	0	0	8.63931	0	0	0	0	0	0	0	0	0.0271241
SM(t18:0_22:0)	0.210816	0.0995228	0.152777	0.0324617	0.970211	1.98756	2.32297	1.89882	1.07986	5.75071	7.77643	2.86568	3.51658	3.96791	2.16189	8.79012	0.00673812	1.71433	0.188402	0.474094	1.17713	1.44614	1.58875	3.64097	0.0767445	0.0354941	45.6613	1.35508	1.36258	0.916556	0.502045	0.150919	0.0370368	0.0165822	0.199729	0.0918405	11.4055	1.18213	15.148	8.63931	1.36238	9.76525	4.56085	0.150622	0.0643503	0.0315082	0.0520879	0.0787398	0.314508
SM(t34:1)	0.686545	0.538023	5.91333	3.53747	3.56392	5.70186	1.08679	0.888496	1.16825	1.04847	4.56649	0.531238	1.89084	1.93574	2.6044	10.1305	0.104632	2.69258	0.447471	0.456663	3.97637	1.5398	2.08048	2.09442	0.263274	0.778151	100.564	4.65484	11.2815	4.64669	2.95772	1.38256	0.89271	0.789927	1.47035	0.657654	61.7631	0.135087	1.45982	8.63931	0.135575	0.286457	34.1827	1.54332	0.838447	0.815214	0.551445	1.2034	0.411296
SM(t36:1)	1.16304	0.918186	4.33126	1.62376	12.0381	3.62974	0.866742	0.439269	0.300335	0.888649	2.02069	0.682522	0.824283	0.506709	0.380581	5.60879	0.00135117	1.11674	0.0691729	0.587161	2.49368	1.85179	2.30697	0.853201	0.307287	0.288773	73.0223	4.94623	13.4568	5.50002	3.31877	0.40846	0.871692	0.377128	1.98146	0.724069	0	0.175	7.30458	8.63931	0.693762	0.900415	88.2071	1.61044	1.76524	0.45585	0.501376	2.03999	1.12376
SM(t36:5)	0	0	0	0	0	0	0.00462981	0.238332	0.0305027	0.0623502	0.179817	0.035087	0	0	0	0	0	0	0	0	0	0	0	0	0	0.00285422	0.384907	0	0	0	0	0	0	0.00713318	0	0.00366316	0	3.8189	10.3282	8.63931	0.602863	1.54359	0	0	0	0	0	0	0.00515824
SM(t38:4)	0.344594	0.243254	0.454468	1.49794	0.939986	2.00862	0.120087	1.36257	0.316029	1.49098	1.93974	0.26487	0.105338	0.226149	0.0970415	0.574695	0.00476429	0.0689892	0.0155658	0.00187713	0.235759	0.0370853	0.107878	0.0671462	0.0657611	0.34479	11.0868	2.05965	5.66098	5.01552	0.598299	0.268203	0.515385	0.194251	0.816056	0.398576	44.0923	7.11071	18.94	8.63931	0.716418	3.93615	7.17563	1.11393	0.218843	0.304451	0.23839	0.22804	0.0308627
SM(t40:0)	0	0.00175553	0	0.00529029	0	0	0.0433268	0.105407	0.124679	0.17751	0.0831984	0.287776	0.134135	0.00905701	0.270433	0.946182	0	0.193833	0.0256483	0.0697622	0.137096	0.336768	0.431784	0.12884	0.167861	0.0260513	19.1801	0.469869	0.846944	1.29987	0.099052	0.419165	0.126157	0.0824319	1.85702	0.0827727	0	0	0	8.63931	0	0	0	0.00291979	0	0.0113335	0.00151073	0	0.0912809
SM(t40:7)	0	0	0.0182281	0	0	0	0.527758	0.239312	0.477395	1.20921	2.84465	0.328797	9.34369	0.461842	2.12845	24.9874	0.125617	11.4427	1.50427	4.64611	11.176	10.6243	17.4905	4.99868	14.0964	6.69653	518.739	52.5308	70.8341	90.0711	32.9614	12.1323	15.5213	5.1767	50.7477	21.5244	69.5509	1.23053	4.98897	8.63931	0.14461	0.569027	4.256	0	0.00912044	0	0	0	22.8845
SPH(d15:0)	0	0	0	0	0	0	0	0	0	0	0	0	0.00833886	0.00661569	0.591361	1.66158	0.00221965	0.907789	0.089539	0.0311551	1.00756	0.0216136	0.599113	0.101197	0.00743243	0.00579771	1.2619	0.0991996	0.158978	0.00530476	0.00202371	0.00031545	0.000707721	0.001227	0.00247379	0.0064579	10.0131	0.616261	0.077686	8.63931	0.0211196	0.0136459	0	0	0	0	0	0	0
SPH(d16:0)	0.455389	0.17566	0.368316	0.322499	0.840032	6.12968	0.25499	0.454909	0.164527	0.124153	1.20473	0.0705488	12.9679	11.5034	695.27	2104.2	3.42687	1287.13	94.4071	42.4073	1302.26	13.0904	823.121	159.594	7.84412	7.94409	1888.19	182.335	253.253	11.0376	3.85365	1.83324	2.10188	3.12039	7.12782	2.61164	103.703	96.8647	44.9751	8.63931	5.27989	46.9398	5.36482	0.474303	0.163352	0.22746	0.0998051	0.272485	0.0741938
SPH(d16:1)	0.0184079	0.00750906	0.0103371	0.0133783	0.0349719	0.162413	0.0140351	0.0321318	0.00944926	0.0228965	0.0531771	0.0256666	0.0517016	0.0347623	1.08667	8.39445	0.0117531	4.50066	0.213252	0.186514	4.11944	0.0591743	2.70839	0.348615	0.0406149	0.0397702	12.4288	1.20807	1.36673	0.128853	0.0270588	0.023325	0.0198759	0.0258216	0.0748258	0.0593941	112.636	4.2104	5.10023	8.63931	0.398575	2.40775	0.54743	0.0187124	0.00988133	0.0169274	0.0053244	0.012964	0.00237998
SPH(d18:0)	0.01334	0.0332814	0.109817	0.0730743	0.0468143	0.174822	0.15676	0.0937197	0.118101	0.0329163	0.299879	0.0080319	0.578139	0.874567	0.450016	0.820185	0.0175472	0.369579	0.0201549	0.00371464	0.292672	0.0869316	0.195289	0.558122	0.0127312	0.0713272	7.32952	0.463348	1.2708	0.474612	0.142559	0.131142	0.0806294	0.0705772	0.156883	0.0538953	129.455	5.73763	12.9088	8.63931	0.419711	1.52249	1.29789	0.183932	0.013208	0.0318743	0.0204116	0.00723046	0.00546844
SPH(d18:1)	0.0109452	0.0450346	0.1914	0.148994	0.184915	0.10019	0.131116	0.130377	0.16626	0.0393077	0.654183	0.0532031	1.66214	2.63231	1.06804	2.23964	0.0430411	1.02356	0.0635855	0.0158719	1.07128	0.306224	0.797224	1.30519	0.0100579	0.24374	18.1176	1.26641	3.71499	1.80213	0.365191	0.750379	0.242597	0.237371	0.781631	0.374744	197.879	1.60148	5.65606	8.63931	0.230204	1.214	1.66505	0.204778	0.0357723	0.0626837	0.0367625	0.00773108	0.0138881
SPH(d22:0)	0	0.00282337	0.00888229	0.000247032	0	0	0.0160336	0.025362	0.00865002	0	0.038981	0	0.0165792	0.0262216	0.426408	0.534393	0.00218528	0.906402	0.043062	0.00110019	0.57383	0.00685082	0.108622	0.0173574	0	0.00566486	0.952294	0.0472595	0.117014	0	0.00257213	0.0055151	0.00209104	0.00323818	0.00564373	0	0	0.402443	0.548343	8.63931	0.00473007	0	0	0.00269189	0	0	0	0	0
SPH(d24:2)	0	0.000668468	0.00216934	0	0.0195479	0.0690003	0.00158278	0.0120911	0.0025343	0.0101814	0.0237493	0.0156632	0	0	0	0	0	0.00071777	0	0	0	0	0	0.000865305	0.00632909	0.000270269	9.52108	0.0126328	0.0961275	0.0988063	0.00917071	0.071749	0.00355989	0.00213417	0.0277883	0.00439672	4.96531	0.0630184	0	8.63931	0.0056888	0	0.0771769	0	0	0.000448248	0.000401919	0	0
SPH(t16:0)	0.147071	0.103314	0.157444	0.191795	0.373899	2.33512	0.0962425	0.170243	0.0867278	0.0470676	0.508072	0.0603454	0.334117	0.281275	2.68624	52.2415	0.0735996	12.0086	0.649418	0.960843	19.0443	0.538303	8.92583	1.21343	0.410869	0.415285	94.3907	10.096	11.2811	1.23849	0.324088	0.219858	0.265274	0.323259	1.10938	0.998329	470.641	55.0458	63.6157	8.63931	4.63921	32.9467	4.99235	0.289943	0.0711161	0.109332	0.0993659	0.386308	0.00454124
SPH(t18:0)	0.013271	0.0436945	0.147412	0.122921	0.0533945	0.320545	0.1122	0.113304	0.14423	0.0428709	0.416577	0.0348579	1.57514	2.10707	1.24686	2.81422	0.0443691	1.06505	0.066952	0.018944	1.15636	0.291758	0.844359	1.31088	0.018653	0.217523	17.3432	1.32804	4.21109	1.15133	0.383288	0.418507	0.201478	0.23923	0.494759	0.134668	137.618	5.80326	16.1893	8.63931	0.405593	3.17195	1.50152	0.145186	0.039719	0.0613546	0.0226781	0.0056941	0.015309
SPHP(d22:1)	0.515823	3.80205	4.40413	1.93174	1.82999	9.67449	4.46602	5.74075	0.722226	0.823689	4.8639	1.06968	1.63799	0.933631	0.246195	0.817357	0.0107493	0.205137	0.0119014	0.0950374	0.34097	0.259474	0.462219	1.33966	0.300261	0.253455	55.2663	0.708552	5.83088	1.47342	1.01081	0.522529	0.20044	0.562988	0.948973	0.269767	85.7569	16.406	52.8884	8.63931	2.23656	54.8611	24.9886	1.10814	0.394328	10.5434	0.333834	0.459726	0.00234754
ST(d18:0_24:0)	1.93037	0.917596	0.862802	2.90146	8.93869	22.4936	0.973372	2.23241	1.54549	1.24192	7.88581	0.297833	1.36646	1.89238	0.298037	4.06953	0.130721	1.41751	0.188451	0.252382	1.58117	1.49135	2.10738	2.27043	0.638299	0.789676	100.409	5.10653	18.238	9.10175	4.27721	2.2078	1.41425	0.749753	2.08652	1.67067	0	7.81349	28.9838	8.63931	0.703432	5.6576	50.5622	2.24803	0.619837	1.04125	0.414438	0.637112	0.464946
ST(d18:1_16:1+2O)	0.0287854	0.0444435	0.396211	0.0994102	0.82447	1.26009	0.089304	0.649338	0.876257	0.297675	1.27261	0.0365446	0.342841	1.00868	1.02989	0.118771	0.01402	0.00499041	0.0131753	0.0077588	0.296416	0.112101	0.0279942	0.211666	0.000871142	0.00208618	0	0.00972115	0.100151	0	0.0157042	0.0123343	0.000878022	0	0.00256272	0.00377302	22.2614	5.08523	13.0026	8.63931	0.479638	3.69606	4.20663	0.0602452	0.0748041	0.0232728	0	0.0443367	0.012022
ST(d18:1_18:0)	1.02576	0.80936	2.32365	2.77583	8.9913	34.0857	15.2049	12.9719	12.7937	34.1096	50.2642	21.4127	6.4924	3.0027	10.3424	16.302	0.133024	3.18094	0.28729	1.51867	2.77435	3.52728	6.03178	5.58894	3.43451	2.92702	4583.56	57.6017	128.77	34.3849	6.0591	31.0031	10.0348	2.71099	10.0696	8.85697	1341.68	39.3479	81.6836	8.63931	9.98775	191.463	22.4245	4.33074	1.46104	1.25138	1.16958	1.98426	0.567866
ST(d18:1_19:1)	1.33778	6.23085	5.24848	3.43348	12.8863	22.7117	0.291287	0.660314	0.828707	0.695444	3.00523	1.40702	0.11276	0.217911	0.261007	0.199107	0.000976293	0.00381493	0	0.00541812	0.0697828	0.0229549	0.0354274	0.293794	0.0182188	0.0284592	2.82948	0.461008	0.460518	0.449488	0.0191389	0.0698609	0.0346914	0.0352766	0.129571	0.0808545	2220.65	5247.67	2742.21	8.63931	66.6962	1043.49	27.6613	4.06118	3.64338	8.59011	0.741401	1.22594	0.0700505
ST(d18:1_20:2)	1.04202	0.123709	1.81744	0.686261	36.8991	44.6862	2.91864	9.42746	6.47107	7.19946	40.8816	2.74865	0.670438	4.50289	2.13025	4.75849	0.0227902	1.34747	0.109472	0.0345427	1.10686	0.175515	0.953657	1.99784	0.456814	2.00917	74.9123	8.59533	44.7105	30.9319	3.3479	3.17601	1.42104	1.93472	2.86681	0.846328	103.703	73.5933	57.6284	8.63931	0.152235	2.53155	8.21682	2.18564	1.68785	0.795277	1.28012	0.584192	0.0736799
ST(d18:1_20:4)	0.329028	0.142984	1.14046	0.231396	0.357919	1.21194	0	0.057192	0	0	0.408816	2.38217e-07	0.35269	0.410906	0.192086	0.216642	0.0146658	0.0176703	0.00899023	0.00652148	0.139136	0.0583636	0.00698672	0.215627	0.0645534	0.0144289	1.28613	0.250498	0.311249	0.765922	0.466999	0.0935723	0.0903045	0.0213616	0.755047	0.182112	29.288	3.10252	18.2215	8.63931	0.545948	4.91774	13.9165	0.848103	0.361424	0.199192	0.341992	0.531863	0.122821
ST(d18:1_24:0)	51.7181	20.3787	42.498	38.0077	131.898	298.224	14.1058	41.2093	21.0961	24.7096	138.564	6.51857	29.3734	21.9694	14.0353	67.9345	1.45064	26.6182	3.26612	8.57028	24.32	24.7946	41.1487	32.6987	9.57268	12.7781	1460.81	85.7888	235.875	161.872	59.2211	21.8466	20.6275	9.1165	37.3111	21.0976	163.874	155.378	339.123	8.63931	21.4646	91.9785	1874.63	49.1087	18.0794	20.6682	12.698	22.5256	9.55555
ST(d18:1_24:0+O)	0.0658056	0.0632696	0.392918	0.153888	0.340382	0.227343	4.6257	8.1966	4.29213	15.9837	26.7243	8.39172	50.6288	36.7213	25.865	87.4911	1.76968	33.2463	2.92594	10.2193	39.0752	25.9092	41.5822	41.2849	1.47512	5.22898	636.559	20.5727	116.768	65.867	6.04525	9.31046	4.48904	3.37206	4.83618	2.51701	599.721	38.6033	29.2532	8.63931	2.11085	1.85718	2.83	0.171694	0.0231318	0.0663769	0.0424446	0.133838	2.11854
ST(d18:1_24:1)	64.0194	22.4641	51.2957	44.3574	154.575	309.869	42.2893	63.4553	31.4854	113.275	191.066	48.0749	61.741	46.0548	29.1562	104.614	1.90142	41.2564	4.08137	14.4617	38.4421	37.003	54.4773	51.7158	11.0621	18.0287	2786.79	112.758	367.737	288.409	37.7699	38.2448	27.9914	15.9227	49.8144	24.6347	951.452	1185.6	3547	8.63931	198.71	1083.54	2187.78	67.4733	28.1792	29.1379	17.129	34.4191	17.113
ST(d18:1_25:0)	0.0461188	0.0211112	0	0.0194694	0.0384852	0.209739	0.270299	0.350835	0.361935	0.208607	2.13562	0.0168459	0.434179	0.0274574	0.127227	0.649219	0.0026665	0.300077	0.00536943	0.134484	0.132373	0.533125	0.648419	0.239858	0.100782	0.0715321	13.3813	0.609489	0.224063	0.253958	0.62649	0.0482132	0.155811	0.0526853	0.2644	0.153164	0	0	0	8.63931	0	0	0.0741178	0.0517082	0.0765863	0.0172592	0.00767756	0.00458051	0.0376751
ST(d18:2_16:1+2O)	0	0.00637501	1.02996e-08	0	0.0253506	0.0369	0	0.0447657	0.0591717	0	0.0297264	0	0.0526924	0.160545	0.0798506	0.566069	0.00512156	0.0312143	0.00524834	0.000986682	0.207309	0.118977	0.0529449	0.0357631	0.0263813	0.0961926	6.1641	0.557231	1.9877	1.19632	0.136476	0.190789	0.0820882	0.0687764	0.193161	0.196934	234.341	12.0236	58.4267	8.63931	2.30232	26.4261	0.294002	0.0165025	0.0179598	0.00244491	2.99478e-08	0.00958181	0.0141418
ST(d40:6)	27.4027	9.21013	11.823	47.0447	69.7882	444.681	0.0990986	0.175672	0.0716914	0.403504	0.387794	0	0.349289	0.118349	0.355041	0.686834	0.0271025	0.230033	0.0542514	0.0136634	0.501685	0.247419	0.350824	0.128025	0.167312	0.147569	6.75311	0.935193	2.45077	2.74957	0.0732397	0.199878	0.10472	0.115852	0.395214	0.64579	12.8347	24.0438	22.7769	8.63931	0.67387	5.95812	720.246	36.5394	11.254	20.1563	8.08544	7.39996	0.0787547
ST(d42:0)	0.031804	0.0186231	0.250837	0	0.533586	0.24946	1.85769	2.59108	1.99304	4.56157	11.3685	2.20309	0.879731	1.62655	0.71457	1.77471	0.0147699	0.534895	0.0261811	0.194305	0.702874	0.763183	0.0915782	0.614264	0.483437	0.299538	10.6078	1.70293	0.66427	4.17208	0.928962	0.359272	0.563936	0.0827713	1.02126	0.664972	0	0	0	8.63931	0	0	9.32241	0.245838	0.0132385	0.0262312	0.0699671	0.0624005	0.502976
ST(t18:0_17:0)	6.64771	1.02726	1.37435	0.908862	8.78637	14.2033	1.01156	2.98308	0.881062	3.0367	5.2479	1.3685	1.14906	1.09006	5.11241	5.27888	0.23384	2.26774	0.638907	0.429713	3.87885	0.864205	2.86638	2.05259	1.02429	0.452524	53.7378	3.42404	15.6295	10.9508	1.48928	1.26812	0.720045	0.365144	1.37412	0.99397	0	1.39496	1.39555	8.63931	0.0155081	0.209874	95.5319	4.88874	3.67765	1.78035	0.684925	2.54451	0.344953
ST(t18:0_18:0)	3.39868	2.69748	6.75676	7.66907	38.9686	120.5	36.1046	37.929	25.9503	60.2471	171.14	52.7202	15.8711	9.91764	20.28	29.7622	0.594197	8.75336	0.773153	2.10642	10.5299	9.3546	13.6545	11.3092	5.79993	5.08079	8395.29	102.414	251.008	55.5762	13.6063	37.0271	15.9259	4.896	18.8288	13.4566	1925.39	95.7965	133.228	8.63931	25.8859	295.481	253.935	8.98849	3.55257	3.6147	2.62709	4.00366	3.05656
ST(t18:0_22:0)	0.0602506	0.0349504	0.0678376	0.117761	18.2221	11.5251	0.129799	0.038827	0.119165	0.0968096	0.19378	0.0178204	0.0139997	0.0625401	0.0173256	0.130056	0.0353311	0.0320882	0.0207245	0.00577063	0.0372318	0.00992817	0.11383	0.00595159	0.18625	0.660935	83.5984	4.00684	19.0658	6.91297	2.60711	1.95487	1.24103	0.694951	1.30622	0.868997	176.626	4.46864	4.60229	8.63931	0.367188	5.6723	1.03421	0.0664472	0.0234266	0.0514529	0.0434549	0.0842388	0.0346559
ST(t18:0_24:0)	77.2486	28.6962	68.484	43.3862	157.693	446.182	33.4223	53.0584	28.8026	86.4498	204.127	54.5692	22.6896	22.615	16.6172	59.612	1.35527	21.9862	2.53816	4.48198	20.6873	16.3977	30.5394	27.1969	7.1908	11.2755	1246.87	75.5585	231.473	128.795	43.512	19.0787	15.4752	7.57319	25.7748	14.7763	57.8742	169.494	626.458	8.63931	27.5496	117.913	2612.36	62.7313	23.3286	26.4337	17.0262	34.6322	6.0271
ST(t18:0_24:0+O)	14.3992	4.75702	10.7749	9.10697	12.758	55.4295	0.29551	0.431448	0.181853	2.04713	0.416729	0.719232	4.66397	0.608843	1.84428	8.91371	0.0601629	2.84291	0.283723	1.47066	1.05156	3.44602	4.71855	2.73112	0.304071	0.131377	35.4841	1.26544	1.78891	2.40664	0.273288	0.216332	0.248229	0.0768819	0.299208	0.0939273	605.133	12.8284	45.9979	8.63931	1.82843	12.1384	406.987	13.6819	5.2721	5.39957	3.11602	6.72776	0.467967
ST(t18:0_24:1)	64.9443	21.2995	51.4926	43.6373	128.979	275.904	29.8181	48.0005	23.8965	81.9786	158.61	51.7199	44.3178	43.641	19.7524	80.9516	1.90134	30.4851	3.6054	7.96081	34.437	22.9742	37.063	41.2823	12.0759	18.907	2364.6	111	375.276	277.171	37.7251	38.3154	27.8357	15.7269	49.3915	27.1248	449.36	1160.66	3596.07	8.63931	203.397	1126.48	2281.18	64.6982	28.6967	28.6337	15.9337	34.8662	17.4868
ST(t18:0_24:2)	0.101181	0.0440324	0.00948417	0.025219	1.9099	1.07051	0	0	0	0	0	0	0.04853	0.00350325	0	0.0734772	0.000882237	0	0.00270288	0.0661666	0	0.0099112	0.0229148	0	0.0153973	0.033794	9.88828	0.307982	1.51121	1.02971	0.222447	0.262933	0.132245	0.0769617	0.121921	0.0656834	0	0	0	8.63931	0	0	5.17697	0.0253871	0.107605	0.0194013	0.00963538	0.172262	0.00656824
ST(t42:0+O)	0	0	0.02179	9.11577e-07	0	0.0404433	0	0	0	0	0.0412695	0	0	0	0	0	0	0	0	0	0	0	0	0	0	0	0	0	0.0448127	0	0	0	0	0	0	0	1499.67	641.455	888.125	8.63931	56.7774	334.981	1.21723e-05	0	0	0	0.00900788	0	0.0051486
TG(12:0e_6:0_20:4)	50.3126	25.1477	72.7084	43.7546	207.419	194.994	16.4155	24.4075	23.4524	9.71562	129.537	3.89101	25.4563	29.6927	19.0268	40.3884	0.596213	9.43698	1.11206	0.59208	30.3491	8.9969	9.92886	29.97	4.41774	6.36129	809.199	84.3174	96.1147	113.882	18.5303	22.1877	9.04314	4.68658	27.3293	18.9616	4.06844	58.0194	962.977	8.63931	5.37079	92.1321	4195.35	151.388	30.5026	22.207	19.7069	27.2584	1.10648
TG(15:0_16:0_18:1)	0.475229	0.087296	0.213501	0.141487	0.287203	0.733486	0.00762006	0	0	0.0467105	0	0	0	0	0	0	0	0	0	0	0	0	0	0	0	0.0085004	0	0.0437832	0.354362	0.258875	0.0186842	0.0280717	0.0446294	0.0440808	0.215058	0.137761	0	82.8754	65.7113	8.63931	2.15754	3.61603	11.539	0.188115	1.06182	0.286279	0.127478	0.0785624	0
TG(16:0_11:2_16:0)	9.63276	7.90202	21.1463	12.0693	61.3489	22.3055	0.254496	0.349463	0.0791274	1.00772	1.4231	0.868116	0.0295589	0.0216504	0.207818	0.0950707	0	0.0460275	0	0.103744	0.00571038	0.0115624	0.180586	0.0378949	0.226211	0.0352263	16.5016	3.31839	0.451001	5.25444	0.283096	0.360589	0.29967	0.0477742	1.77478	0.297668	9.03374	1.75563	1.58216	8.63931	0.586562	3.04439	1520.46	37.9031	13.2814	9.66552	9.63225	20.3107	0.0414008
TG(16:0_14:0_16:1)	0.112993	0.0554209	0.0919986	0.0598307	0.048331	0.172952	0.0783077	0.669526	0.133671	0.656866	1.09961	0.606578	0.271787	0.156325	0.414289	0.288762	0.029019	0.0654454	0.0138414	0.0269884	0.095216	0.0445261	0.126613	0.498121	0.172911	0.161103	30.8112	1.07277	17.2008	3.81689	0.14536	0.12409	0.307588	0.0938514	0.329712	0.219894	0	0	6.78568	8.63931	0.4929	0.553674	3.181	0.101193	0.216272	0.0715301	0.0032097	0.0233361	0
TG(16:0_14:0_18:2)	0	0	0.047614	0	0	0	0.446355	2.02073	0.695795	0.762434	3.52846	1.01742	1.39763	0.75661	0.543109	0.426496	0.028092	7.89894	0.152752	0.0373311	0.241985	0.0849774	0.281227	0.341206	0.0564294	0.0365133	7.17063	2.53793	16.1213	4.78644	0.324647	0.0107272	0.0824616	0.0676584	0.0459569	0.0298482	0	0.813836	7.90332	8.63931	0.554236	0.670942	0	0	0.0284821	0.0148099	0	0	0.0502013
TG(16:0_16:0_16:0)	0.604795	0.445824	0.848157	0.424136	2.66883	2.43119	6.99528	15.835	16.998	17.2395	26.0863	14.6798	3.59162	5.45079	0.334843	1.77256	0.139737	10.7936	36.9152	2.61433	1.6458	1.22225	2.18822	1.19504	0.273177	0.11446	45.7228	2.0776	17.2667	5.62104	1.13039	0.566835	1.20217	0.538852	2.31438	0.939244	248.055	55.612	90.8582	8.63931	5.87944	33.1355	11.7875	1.15058	4.11463	0.623913	0.149846	0.248873	0.0291669
TG(16:0_16:0_16:1)	0.160247	0.0613475	0.384087	0.503343	0.571892	0.436556	0	0	0	0	0	0	0	0	0	0	0	0	0	0	0	0	0	0	0.00422067	0	0	0	0.245333	0.104701	0.00677205	0.00598933	0	0	0	0.0326208	474.782	22.2802	31.5783	8.63931	2.41173	6.96911	5.73514	0.0659055	0.985357	0.326398	0.0551893	0.197589	0
TG(16:0_16:0_18:1)	1.54915	0.348944	1.29109	0.454464	13.067	9.348	1.64471	9.53463	4.25794	29.96	36.3513	9.68728	7.91365	5.35959	0.216234	9.80034	0.222781	61.8116	82.1702	2.93766	2.12487	2.81164	2.93402	1.24414	0.0968537	0.00448373	5.81759	0.343597	2.60943	1.31919	0.120329	0.0680261	0.0926424	0.0732624	0.348081	0.312597	182.374	61.4007	59.0254	8.63931	3.70725	33.8591	65.6294	1.77216	110.451	1.11138	0.637391	0.285592	0.00424286
TG(16:0_16:0_18:2)	0.447454	2.6365	2.49013	8.54026	5.41367	24.1637	0.0240997	0	0	0	0	0	0	0.00504139	0	0	0	0.0168104	0.00723433	0.00922525	0	0	0	0	0	0.00410178	0.70588	0	0.534354	0.118764	0.0323738	0.0126549	0.0370629	0.00490718	0.0368248	0.0161302	94.634	22.9963	52.3894	8.63931	20.8488	10.8481	28.9387	2.10531	9.25068	3.06909	0.751754	0.97454	0
TG(16:0_16:0_20:4)	0	0.00860146	0.0248799	0	0.608701	0.410903	0	0	0	0	0	0	0.0169662	0	0.0160419	0	0	0.00777411	0.0072319	0.00379303	0	3.53238	0.0154411	0	0	0	0	0	0	0	0.0208527	0	0.0522108	0	0	0	0	0.890744	9.75441	8.63931	0.266895	0	0	0	0.20102	0.0145378	0.00382466	0.0181919	0
TG(16:0_16:1_18:1)	0.265115	0.0946641	0.412733	0.13937	1.85034	3.1017	0	0	0	0	0	0	0	0	0	0	0	0	0.0155924	0	0	0	0	0	0.0161987	0	0	0	0.532438	0.090881	0.0440837	0	0.0244995	0.019451	0.0344629	0.0284473	534.458	455.814	30.3609	8.63931	2.05393	23.0779	15.2851	0.735085	3.18581	0.359143	0.123148	0.259772	0
TG(16:0_16:1_18:3)	0.0814024	0.0255641	0.00602202	0	0	0.488539	0.240421	0.280668	0.0352197	0.393077	1.38897	0.462482	0.201905	0.0274272	0.147605	0.795438	0	0.260478	0.0106904	0.12345	0.217293	0.189862	0.202906	0.320703	0	0	0.502895	0.176201	2.20103	0.657745	0.0148718	0	0.0186958	0	0	0.0259013	0	0	23.4106	8.63931	1.0651	0.791313	3.18207	0.432645	0.346515	0.0394434	0.0918044	0.0898264	0
TG(16:0_17:1_18:1)	0.307571	0.206216	0.271028	0.549775	0.78401	2.61317	0.0781348	0.262264	0.0265824	0.417814	0	0.102429	0.0292071	0.0697335	0	0	0.0136252	0.114288	0.22929	0.0121511	0.0148798	0.00590427	0.0144401	0.100125	0.116602	0.0230518	8.00158	0.675834	4.2816	1.00756	0.175307	0.215067	0.286748	0.0855143	0.346475	0.293692	0	224.131	193.472	8.63931	1.80997	39.1312	14.6126	0.635517	1.52989	1.30039	0.16677	0.0760534	0
TG(16:0_18:1_18:1)	3.62767	2.12623	3.89634	1.75366	43.085	70.6244	2.01407	30.2009	9.56516	57.2991	45.429	27.4688	17.1732	5.71116	0.802096	8.85565	0.336172	29.6792	131.996	1.84975	3.20791	4.0507	6.1385	3.587	0.256929	0.0311067	7.71752	0.701815	7.66133	9.32794	0.292539	0.252237	0.359164	0.323127	0.589476	0.466596	417.626	191.472	305.834	8.63931	13.473	99.1436	164.776	38.0298	71.3114	6.35019	11.4182	1.91409	0
TG(16:0_18:1_18:2)	2.71066	3.45158	13.4523	17.9208	28.1149	79.3592	0.633951	1.26005	0.711413	1.61654	2.57779	0.94308	0.883752	0.283294	0.0214685	0.297444	0.0187714	77.8976	162.547	0.100722	0.380306	0.286508	0.334228	0.356268	0.0788282	0.0149939	7.45414	0.420417	6.76469	2.75987	0.230751	0.116572	0.20049	0.117629	0.399249	0.159349	170.305	415.802	1606.46	8.63931	88.1529	547.827	409.929	22.1396	46.2126	16.1522	4.0554	5.85266	0.00995354
TG(16:0_18:1_18:3)	0	0.00669002	0.0122093	0.0422941	0.224537	0.10833	0.115066	0.115403	0.255074	0	0.226827	0.202359	0	0	0	0	0	0	0	0	0	0	0.00683793	0	0	0	0	0	0	0	0	0	0	0	0	0	63.8253	1.74867	0	8.63931	0	0	0.409714	0.0696043	0.0406153	0.0181635	0.00116058	0.017236	0
TG(16:0_18:1_20:1)	0.00981284	0	0	0	0.0517426	0	0	0.125811	0.0132279	0.0329736	0.0670629	0.0886441	0.0428316	0.0180839	0.014361	0	0.00263421	0.0390093	0.0109157	0.00225396	0	0.0301198	0.00330398	0.0221801	0.00224565	0	0	0	0	0	0	0.00641087	0.00739839	0.00320225	0	0	0	0	0	8.63931	0	0.192888	0.103743	0	0.0236494	0.050259	0	0	0
TG(16:0_18:1_20:4)	0	0.0127927	0.262746	0.220375	0.307044	0.416244	0.0207086	0.0342211	0	0	0	0.031547	0	0.0137036	0	0	0	0.00555423	0.0126837	0	0	0.000768277	0	0	0	0.0105326	0	0	0	0	0	0.00330818	0	0	0	0	26.3381	8.01902	53.4871	8.63931	9.71433	2.99539	5.13618	0.182604	0.280194	0.146256	0.0324422	0.124762	0
TG(16:0_18:1_20:5)	0	0	0	0.0859455	0	0	0.017762	0	0.0146443	0.0161818	0	0	0	0	0	0	0	0	0.00443699	0	0	0.00300732	0	0	0	0	0	0	0.335584	0.440695	0	0	0.0063116	0.00214215	0	0	0	0	0	8.63931	0.336797	0	0	0.0608243	0.585579	0.0118954	0	0	0
TG(16:0_18:2_18:3)	0.236119	0.0189062	0.0114475	0.0189536	0.60122	0.0906513	0.046499	0.42453	0.0804666	0.348009	0.0810883	0.147469	0.059806	0.0586923	0.00209322	0.0327607	0.00358311	0.354886	0	0.0111218	0	0.0198733	0	0.0238961	0.0255304	0	3.31784	1.48254	11.2583	1.06737	0.0389143	0.0140468	0.138332	0.026712	0.0450389	0	946.34	26.0229	0	8.63931	0.164257	0	17.8935	0.788325	3.74106	0.581073	0.164438	0.00610406	0
TG(16:1_14:0_18:2)	0.328417	0.192852	0.287207	0.293507	4.08793	2.20121	0.262068	0.602691	0.386848	0	2.30512	0.123939	0.330412	0.919465	0.307014	1.85249	0.0260921	0.775331	0.0430863	0.0133532	0.698902	0.139096	0.860997	0.280513	0.0575821	0.27276	42.2931	1.34962	2.07584	2.69288	0.33535	0.588834	0.398863	0.178919	0.352088	0.180252	117.812	3.81227	6.91041	8.63931	3.88186	6.36644	12.0166	1.06162	0.391757	0.105697	0.155967	0.167827	0.00778554
TG(16:1_16:1_18:2)	0.106034	0.070312	0.361235	0.145315	0.187129	0.682104	0.183876	0.334175	0.147202	0.484309	1.38703	0.41867	0.673604	0.31476	0.124107	0.412921	0.0204362	0.257704	0.017639	0.0240998	0.272282	0.189955	0.105585	0.312057	0.0547881	0.0489951	4.79577	1.07072	9.84588	4.53364	0.246993	0.133706	0.151254	0.0438013	0.157761	0.0633816	25.8434	6.38704	15.6295	8.63931	1.35796	3.40371	6.28364	0.224729	0.11907	0.0700904	0.0316389	0.0632382	0.0103293
TG(16:1_18:2_18:2)	0.296369	0.0213995	0.00377006	0.00660798	0.523501	0.513387	0.432116	4.75489	0.637749	1.94531	1.16672	0.493383	1.47454	0.295169	0.433208	0.0952121	0.0562048	3.87811	0.0949399	0.0522529	0.0992849	0.227257	0.20135	0.199004	0.0216111	0	2.47589	0.670835	18.3913	3.10534	0.0664124	0.0487358	0.270951	0.035041	0.113687	0	0	380.332	32.2135	8.63931	0.741284	1.73191	6.1763	1.59365	2.40605	1.31973	0.148029	0.0104855	0.0198011
TG(17:0_18:1_18:2)	0	0.0183081	0.0815167	0.0448676	0	0.0769596	0.0483394	0.180376	0	0.140027	0.396792	0.155278	0.148674	0.0421355	0	0.124682	0.00585068	1.71849	1.96177	0.041526	0.040925	0.0679989	0.16361	0.0506625	0	0	0	0.101301	1.56231	0.523997	0.055325	0	0.0438451	0.00385308	0	0	0	0	2.57955	8.63931	0.233906	4.253	2.89118	0.0814105	0.123971	0.0837766	0.0137707	0	0.00104771
TG(18:0_10:2_18:0)	34.6057	18.5931	75.8369	45.8752	71.1564	403.974	1.25511	3.60466	2.05754	0.815725	3.90121	0.381272	1.03204	1.41437	1.36742	4.29183	0.11617	1.39102	0.130373	0.222072	1.7027	1.04537	2.2208	1.52022	0.426778	0.878221	143.679	5.08434	22.235	9.85774	2.12734	2.90261	0.803303	1.05757	0.771772	1.63203	10383.2	1525.6	2726.25	8.63931	90.4295	749.665	1375.75	74.0912	40.7433	35.8176	13.1768	17.2996	0.751632
TG(18:0_10:2_18:1)	0.459223	0.303251	0.387817	0.236365	4.93664	4.2479	0.601259	1.79965	1.57079	0.489339	6.47357	0.331921	2.54516	5.81487	4.52082	11.8911	0.072951	3.10729	0.103833	0.450158	4.13458	2.13301	2.39415	3.18839	0.342402	1.15309	207.626	9.89951	19.937	8.40716	1.90696	2.28903	1.27524	0.761072	2.06917	1.01798	0	0	8.57794	8.63931	2.84465	0	7.88729	0.294185	0.0935351	0.0714862	0.0305596	0.429738	0.739147
TG(18:0_10:2_20:1)	1.69123	0.992825	3.14029	2.16628	4.506	13.6195	0.861763	1.20035	2.17612	0.988427	4.56959	0.616573	1.81181	2.84108	0.846959	3.39571	0.0529029	1.30648	0.0815006	0.0215093	1.50001	0.395429	1.02799	1.59082	0.179443	0.329554	36.7665	1.84994	8.20309	2.8132	0.367759	0.523364	0.443904	0.263926	0.779814	0.197922	175.737	13.9131	182.121	8.63931	41.46	9.75871	97.4801	2.948	1.02464	0.547537	1.07963	2.26276	0.00778554
TG(18:0_10:4_18:1)	9.6755	6.6046	28.1414	7.62271	50.3061	119.991	0.609407	0.499205	0.345874	3.22699	5.15093	1.76788	0.168489	0.0976831	0.219151	0.545988	0.0046445	0.32421	0.0257452	0.113967	0.438344	0.193045	0.234559	0.106311	0.117854	0.321957	24.1755	2.33003	1.45053	2.4395	0.454618	1.12805	0.431728	0.25574	1.31483	1.19393	1929.32	115.263	535.869	8.63931	25.3634	350.007	243.231	20.2125	12.6216	7.05206	3.10836	9.64291	0.516787
TG(18:0_10:4_20:1)	1.00506	0.78844	2.89246	2.15325	3.67046	12.707	2.80423	3.36115	2.65937	1.97738	16.0617	0.481202	2.07756	3.72428	1.22963	1.80936	0.0362211	0.43628	0.0861386	0.0604802	0.934768	0.566615	0.933434	1.97221	0.347633	0.913041	83.8034	4.69755	13.9382	9.40858	5.92773	1.64355	0.832945	0.675307	0.579004	1.03338	77.2279	5.85564	12.2152	8.63931	0.400675	6.45463	108.295	3.00292	4.67761	0.698622	1.0928	1.6356	0.29136
TG(18:0_10:4_22:6)	0.268869	0.230654	1.45588	0.137632	2.09155	9.13284	1.78773	1.56504	2.3307	1.19357	4.98027	0.273408	2.35674	1.94	1.45719	1.69552	0.0320917	0.26242	0.0211968	0.0370843	2.05376	0.210321	0.268715	0.902349	0.234336	0.389835	406.528	5.87336	9.58081	0.502246	0.429575	1.55485	0.672989	0.0199222	1.04517	1.26949	232.6	26.1323	9.7594	8.63931	4.29077	80.3399	1.74373	1.0478	0.111992	0.184619	0.229448	0.713783	0.258297
TG(18:0_11:2_20:3)	133.076	79.8745	280.877	195.943	371.086	1704.7	2.06181	3.37507	1.77679	3.12793	11.1823	0.838339	6.68093	4.14724	4.48851	13.2842	0.37081	4.31148	0.576179	2.0421	7.81138	7.36018	6.30361	5.19206	2.3977	5.54031	961.055	40.1024	148.119	64.5018	11.5141	26.2845	10.3301	7.4047	29.2131	17.1532	67260.7	514.159	1598.63	8.63931	182.517	919.361	3911.98	225.102	149.385	113.862	49.2594	47.7957	2.33598
TG(18:0_16:0_16:0)	0.013564	0.0126566	0.0464445	0.00600479	0.0490193	0.606047	0.349479	16.7911	1.7582	10.2953	6.97625	22.1225	6.18145	1.5733	4.92546	2.93018	0.444139	5.60901	5.6746	0.555877	0.923281	0.679819	0.864988	2.57029	0.0254261	0.0191493	4.5857	0.0717072	1.95832	0.452149	0.161169	0.0250068	0.0362226	0.018916	0.0290315	0.00654509	0	70.4507	40.6891	8.63931	6.12312	17.1525	3.65007	0.0173469	0.141639	0.034817	0.022562	0.0446521	0.0265877
TG(18:0_16:0_18:0)	1.0115	1.95842	1.05635	0.327223	8.60082	2.0658	1.14408	13.1063	1.31774	2.83078	7.71476	2.63621	0.280229	0.767761	0.467478	1.21373	0.045143	0.900854	0.892242	0.242317	0.391213	0.402433	2.66821	1.18589	0.082119	0.00418896	0	0	0.0839918	0.183208	0.0153475	0.0136692	0.0127278	0	0	0.0141306	0	17.5165	95.9475	8.63931	4.25762	31.8975	14.0775	0.432271	1.35316	0.447897	1.29173	0.606365	0
TG(18:0_18:0_18:0)	0.449285	0.147095	0.056154	0	0.158789	0.441295	0.0150706	0.283216	0.0345368	0.245517	0	0.0848543	0	0.0353942	0	0	0	0.0350355	0.355056	0	0	0	0.146633	0.0134316	0	0	0	0	0	0	0	0	0	0	0.0139802	0.00843421	0	13.9993	56.83	8.63931	4.31564	15.0521	6.94485	0.552201	0.517545	0.20683	0.0687749	0.171473	0
TG(18:0_18:0_18:1)	0.759084	0.0316188	0.136898	0.0620024	0.525207	0.832789	0.0326104	1.07504	1.65665	0.900063	1.25438	0.589503	0.254199	0.0716524	0	0.16432	0	0.0305139	5.36701	0.0344228	0.184549	0	0.422856	0.616477	0	0	0	0	0	0	0.021853	0.00987537	0	0.00299662	0	0.0483267	0	57.5818	86.9165	8.63931	2.28077	23.2739	4.3934	0.206048	0.238036	0.055456	0.0651039	0.195913	0
TG(18:0e_20:1_20:1)	3.3327	0.0460453	0.605528	0.151933	7.70004	4.32418	0.0860199	0.723425	1.1804	13.3031	0	14.8469	0	0.0436867	0.249898	0.0587988	0	0	0.0170529	0.0166668	0.0746032	0	0.0424952	0.461426	0	0	0	0	0	0	0	0	0	0	0	0	0	0	314.786	8.63931	9.47396	132.931	28.9172	0.43427	23.9184	47.0635	1.16999	2.09611	0
TG(18:1_10:3_18:1)	5.70763	5.62218	22.1869	16.8471	14.5771	57.3398	1.37866	1.96193	1.20948	8.34116	13.8276	6.43643	1.33431	1.76217	3.68731	6.17118	0.107702	2.20879	0.160332	0.0954604	3.56322	0.37688	1.42034	1.92445	0.143653	1.09872	217.151	6.14374	15.6231	31.7129	7.47787	9.45822	4.04465	1.82572	6.04631	3.45971	1140.55	83.9693	296.574	8.63931	10.1868	123.05	180.062	22.3047	5.45821	7.15038	3.12907	3.58813	0.0688943
TG(18:1_12:1_18:1)	0.194853	0.0530664	0.153742	0.0339602	0.309737	0.794422	0.277048	0.0116755	0.0748656	0.00769211	0.0567068	0.0233636	0.0794255	0	0.0262802	0.0295125	0	0.0150697	0	0.00381419	0.00461318	0.00232393	0.00876553	0.0370911	0	0	0	0.0557458	0.123529	0.133747	0.032101	0	0	0.0057876	0	0.0168103	0	34.9403	394.916	8.63931	6.56187	41.6644	7.25613	0.272364	0.124125	0.0262312	0.059174	0.0795183	0
TG(18:1_17:1_18:1)	0.04911	0	0.089531	0.032744	0.110847	0.711594	0	0.247544	0	0	0.16372	0	0.0380478	0.0484347	0	0	0.00356436	1.09781	0.635516	0	0	0	0	0	0.0330287	0	0	0.0167453	0.622497	0.0695346	0	0.0416135	0.0523228	0.00953087	0	0	0	1.11152	1.69542	8.63931	0.0589049	5.23296	1.73997	0	0.0943748	0.0263892	0.014188	0	0
TG(18:1_18:1_18:1)	8.20525	4.60816	12.8886	2.62832	27.4047	82.6913	0.846807	2.50759	1.69254	7.15817	13.261	8.01522	2.38089	1.42666	0.621591	1.87514	0.104267	10.6919	15.0188	0.461227	0.765739	0.388723	0.71734	0.590842	0.183988	0.0905402	5.66213	0.955756	20.616	14.8377	0.277024	0.2931	0.235046	0.124754	0.321918	0.577026	63.4588	140.086	260.096	8.63931	10.6236	122.218	150.94	11.3332	56.2256	6.25186	8.36311	2.21427	0.0049302
TG(18:1_18:1_18:2)	3.29739	4.11583	16.2672	8.93594	14.4433	39.3265	0.781595	8.68702	1.83857	10.9255	2.48583	1.41206	2.77876	0.42897	0.0337199	0.758614	0.012059	25.756	29.9719	0.647911	0.696272	0.316207	0.571484	0.272234	0.337857	0.255429	49.2979	2.95054	53.2738	51.4707	0.659913	0.763723	0.717114	0.507728	1.75126	1.20515	71.4198	869.571	1134.65	8.63931	31.2598	386.22	301.955	16.371	29.7289	11.4673	2.40718	3.94142	0.0153173
TG(18:1_18:1_20:3)	0.0475229	0.0216879	0.0611429	0.12862	0.0526703	0.483273	0.0135479	0.0369063	0	0	0.046273	0	0.0498315	0.0268646	0	0.0688955	0	0.150766	0.164595	0.0131734	0.0507482	0	0	0.0199668	0	0	0	0	1.21932	0.29989	0	0	0.00703239	0	0	0	0	22.9034	3.85536	8.63931	1.60331	1.66102	9.34388	0.141824	1.96393	0.71416	0.0188127	0.0485151	0
TG(18:1_18:1_20:4)	0.0327807	0.0920479	0.0938225	0.0653143	1.06897	3.09117	0	2.72436e-08	0	0.0640184	0.0622145	0	0.0195703	0.00681562	0.0335292	0	0	0.10243	0.0469008	0	0	0.00066301	0	0	5.9668	0.0302236	4.56669	0.0876914	1.92536	0.293237	0.0630407	0.0282605	0.0254817	0.0404074	0.118669	0.0574003	0	9.40801	33.5392	8.63931	2.81199	9.74891	7.766	0.578541	0.298166	0.171363	0.100307	0.0189409	0.0172155
TG(18:1_18:1_20:5)	0	0	0	0.0138772	0	0	0	0	0	0	0	0	0	0	0	0	0	0.060584	0.0412456	0	0	0	0	0.0042077	0	0	0	0.0120762	0.175776	0.271255	0	0	0	0	0	0	0	0	0	8.63931	0	0	0	0.0676801	0.212502	0	0	0	0
TG(18:1_18:1_22:5)	0.0158471	0.101445	0.105345	0.0324725	0.231241	0.57904	0.00612699	0.0335155	0	0	0.0829656	0.0191906	0.0437462	0.0104786	0	0	0	0.0810699	0.0926391	0.00300728	0	0.0381379	0	0	0	0.00155747	0	0	0.161213	0.0808152	0	0.00637135	0.00968775	0	0	0	0	39.084	68.0064	8.63931	0.862023	1.79168	2.87991	0.0898915	0.276766	0.0432622	0.0280496	0.0645489	0
TG(18:2_18:2_18:2)	0.0869574	0.0444809	0.0159096	0.0351437	0.150667	0.327022	3.18589	31.042	1.8791	10.3284	7.4894	4.60108	3.35946	0.833768	3.10919	0.359269	0.0342145	13.8915	0.550652	0.053032	0.405589	0.987639	1.12599	0.635931	0.274165	0.0230015	3.78103	2.25526	5.08383	2.00389	0.244706	0.0412939	0.211271	0.0738952	0.109394	0.0263838	56.9361	38.5271	26.3479	8.63931	1.38808	0.926874	0	1.20888	5.72411	0.5514	0.0850587	0	0
TG(18:3_18:2_18:2)	0	0	0	0	0.0715239	0	0	0.205601	0	0	0	0	0.0480493	0.0146279	0	0	0	0.0784346	0	0	0	0	0.0114845	0	0	0	0	0.117808	3.64773	0.374052	0.0615158	0	0.0146325	0	0	0.0992807	0	1.84779	0	8.63931	0	0	0	0.0471874	0.202734	0.0398648	0.0092526	0	0
TG(18:4_16:0_16:0)	0.159814	0.09397	0.2768	0.13204	0.256528	0	1.12186	1.3071	1.04445	0.0295068	4.3364	0	0.791441	1.74911	0.421695	0.490131	0.00403933	0.194179	0.00590226	0.00586933	0.185193	0.0953767	0.113019	0.65725	0.109181	0.0629798	12.578	1.06777	1.95896	3.52822	0.142212	0.419385	0.323087	0.131184	1.30718	0.045897	15.2532	0.844003	2.97572	8.63931	0.0687408	0	62.7398	0.466083	0.180284	0.143534	0.214074	0.173641	1.01077
TG(20:1_18:1_18:2)	0	0	0	0.0146699	0	0.125257	0	0.233629	0	0	0	0.0373151	0.0738092	0.00347512	0	0	0.00533925	0.0260409	0.0231683	0.0178125	0	0	0	0	0	0.00789219	0	0.0331953	3.66179	3.00121	0.00532335	0	0.0292462	0.0215213	0.049648	0.0129797	0	14.1385	0	8.63931	0.0579655	2.43355	0	0	0.0779402	0.00627162	0	0	0
TG(20:1_18:2_18:2)	0	0	0	0	0	0	0.00458619	0.151133	0.142902	0.150975	0.831984	0.0580965	0.123113	0.0800112	0	0.172663	0.0155719	0.421231	2.29914	0.047977	0.0678182	0.146737	0.159416	0.00334216	0	0	0	0	0.648302	0.55593	0	0.115044	0.0167911	0	0	0.0219894	0	4.95926	0	8.63931	0.0806488	0	0.556017	0.0210158	0.0798424	0.0049978	0	0	0
TG(20:3_10:3_14:2)	0.0406859	0.0246031	0.166295	0.00504652	0.0821477	0.2624	14.5109	44.9029	10.2864	28.2557	108.565	34.0042	0.0119361	0.00965881	0.0327885	0.0183976	0.000456638	0.03584	0.00133352	0	0.0220728	0.00300434	0.00949599	0.00868217	0.00912311	0.00710339	0.46487	0.0429993	0.124998	0.109103	0.0441817	0.0222931	0.0145578	0.0158795	0.0295096	0.03097	97.5655	88.4114	166.698	8.63931	4.97597	34.2494	0.158003	0.050662	0.00856005	0.0413484	0.00446158	0.00639773	0.00419147
TG(34:1e)	7.00787	1.28515	2.10712	1.70697	7.72997	0.320251	1.88979	3.40055	1.79323	6.38099	22.2328	2.3072	11.3416	11.4531	12.0068	8.04771	0.168219	4.69013	0.135459	0.92605	4.63251	6.23111	0.959068	6.3034	2.07328	0.883876	201.866	14.4051	24.7568	54.1584	4.97708	2.94197	3.10576	1.10501	15.5389	4.03459	88.5602	3.7095	26.1997	8.63931	0.936897	7.2729	218.918	9.61869	2.97845	1.10965	1.65944	2.23605	2.87525
TG(46:5)	0.0239751	0	0.0239035	0.0356215	0	0	0.127001	0.529584	0.272147	0.0965228	0.774191	0.0240091	1.02325	1.47685	2.56967	5.33969	0.205091	2.18313	0.254788	0.0158983	2.82352	0.749601	2.30298	1.3781	0.503473	1.27641	194.97	7.02758	21.7804	12.2293	1.82435	3.05438	1.55773	0.956681	2.48336	1.40202	1261.48	41.2056	174.033	8.63931	8.6368	45.7639	0.275594	0.137004	0.0255516	0.0774559	0.0367406	0	0.0441951
ZyE()	0.0525285	0.0486882	0.432045	0.110866	0.909461	0.2296	0.0261327	0.0178063	0.0218653	0.0412887	0.0936321	0.018164	0.00503591	0.0130104	0.0174154	0.0400476	0.000423203	0	0.000283851	0.00417375	0.0359006	0.0049747	0.00801478	0	0.00436285	0.000803335	1.43413	0.0201648	0.0832892	0.00522725	0.0123955	0.0162292	0.00506049	0.0052865	0.0202914	0.00378697	4.99554	0.633831	0.589256	8.63931	0.0433774	0.118819	6.69797	0.0954023	0.0287049	0.0401282	0.0637548	0.0583207	0.00221875
ZyE(0:0)	4.78584	1.1908	4.46098	5.00671	6.54638	35.7253	2.5958	4.18112	3.85925	3.75952	16.7951	6.56564	9.49282	4.81427	13.7611	16.4669	0.336705	2.66253	0.449754	1.58514	12.6303	3.54723	6.87548	5.54847	7.87621	4.78768	8354.85	92.2794	182.125	64.837	8.92886	58.8459	8.1602	6.20054	22.0977	11.5306	241.878	34.0811	42.0713	8.63931	2.35826	19.1007	108.851	7.38093	4.82898	2.84227	1.71138	4.47062	0.537515
TG(36:1e)	11.2824	2.70684	6.06434	4.13521	33.5073	22.2973	22.182	22.0948	29.453	31.9701	131.566	20.0173	34.3427	34.7834	27.6043	47.5707	0.470971	15.7355	1.37033	4.91191	34.5479	18.184	17.8287	40.3122	4.3343	2.83015	540.547	30.7641	60.8382	94.4156	9.7611	6.68047	4.4846	3.15773	25.5221	10.4873	3.03598	40.1548	191.795	8.63931	3.09057	11.0327	815.687	18.2712	5.88752	2.81924	3.95525	5.60373	9.67089
LPC(18:1D7)	12.6582	10.1523	11.2045	9.25926	25.1572	11.7302	7.57576	11.0497	13.468	11.7647	12.7796	9.50119	25.3165	12.1581	21.5054	14.7601	2.61097	8.14664	9.21659	3.70028	6.94444	11.8694	17.094	21.5054	4.4843	6.55738	4.37637	5.70613	8.08081	34.188	5.57103	9.80392	5.31208	5.14801	9.36768	3.91773	9.00901	11.1421	16.8067	8.63931	6.95652	12.3457	13.7457	20.6186	18.1818	10.6667	6.52529	14.8699	3.4904
LPA(18:0)	0.0270948	0.00882372	0.024857	0.0107353	0.106824	0.020814	0.103147	0.0994819	0.0185329	0.154407	1.16108	1.10103	0.103219	0.0182953	0.211992	0.0738092	0.0255429	0.0110581	0.0811838	0.0245623	0.372028	0.0207562	0.192451	0.0620811	0.0459035	0.0434314	0.0496625	0.0411663	0.0511221	0.387482	0.145177	0.222668	0.101345	0.030746	0.139523	0.0314453	2.34845	0.271468	1.40065	8.63931	0.0646694	0.31187	0.456438	0.0496561	0.0112296	0.0127296	0.0047827	0.0132689	0.681443
LPC(13:0)	0	0.000268285	0.0104127	0.000576622	0.0489937	0.0401659	0.000936856	0	0	0	0.0429006	0	0.0040271	0.001063	0.281866	0.047159	0.0129251	0	0.00633983	0	0.0190221	0.00386953	0.0486167	0.000861929	0.00300164	0.00894485	0.0148864	0.0502786	0.12639	0.00895824	0.00572788	0.00148804	0.00237807	0.00282366	0.00990274	0.00753911	0.0639868	0.0566456	0.526065	8.63931	0.00794856	0.038879	0	0	0	0.00117682	0.00153715	0.000558616	0.0270065
LPC(15:0)	0.00222994	0.0138964	0.0613546	0.000893282	0.00569597	0.0025413	0.0429235	0.0483017	0.0335863	0.0476884	0.388066	0.0836084	0.0669684	0.0265871	0.188089	0.186232	0.0104645	0.0457405	0.0272748	0.0174462	0.471857	0.0484988	0.103713	0.0824729	0.00352188	0.039111	0.0320718	0.038382	0.174108	0.039133	0.0776424	0.0175682	0.0287841	0.0206242	0.0247516	0.0056474	0	0	0	8.63931	0	0	0.302879	0.0335684	0.00139637	0.00302176	0.00808266	0.00847383	0
LPC(16:0)	7.88667	8.81927	47.0452	4.69183	23.757	5.08964	17.2758	35.0113	8.25664	43.9629	180.522	36.719	23.7209	8.58627	45.8561	31.8053	2.40013	6.25546	11.6736	4.11591	98.4058	8.28587	21.0073	16.3361	2.57281	8.07519	15.7046	9.15796	44.9527	35.7412	12.5991	17.1007	11.9415	6.52081	12.3224	3.6393	34.3879	13.0603	137.119	8.63931	2.56755	18.3593	302.853	32.8068	6.73651	23.5265	8.33408	8.07075	1.69107
LPC(16:0e)	0.0432776	0.059616	0.602193	0.0474411	0.404903	0.102287	0.0471723	0.753438	0.0650091	1.5946	4.1321	6.09509	0.236578	0.126901	2.3805	0.784635	0.0855519	0.123171	0.130431	0.0669357	1.69501	0.196207	0.624886	0.292953	0.0731756	0.254365	0.260282	0.409063	1.22008	0.59926	0.400895	0.230847	0.222801	0.109837	0.354801	0.129474	0.0937054	0.00860446	1.73332	8.63931	1.37087e-07	0	1.97466	0.468007	0.039608	0.170445	0.086443	0.081008	0.0513694
LPC(16:1)	0.0932922	0.131435	0.520727	0.0777443	0.313942	0.0955194	0.31997	0.514814	0.120412	0.512164	2.61858	0.555058	0.315231	0.112333	0.728123	0.64734	0.0357081	0.128161	0.123269	0.121804	2.58898	0.173198	0.401472	0.192759	0.0289068	0.15128	0.271562	0.143401	0.88103	0.468672	0.226059	0.205522	0.224275	0.144586	0.0907171	0.0406024	0.675176	0.225349	1.30427	8.63931	0.0672679	0.379281	4.86455	0.429564	0.0766126	0.397292	0.116557	0.0724049	0
LPC(16:1e)	0	0.0107883	0.0581571	0	0	0	0.0752457	0.115393	0.0758872	0.102949	0.70382	0	0.432627	0.128819	0.544585	0.497169	0.0231298	0.103706	0.0879666	0.0458362	0.962759	0.0868391	0.299103	0.43698	0.00140122	0.0384034	0.0212519	0.0263014	0.116697	0.0370522	0.247247	0.0128594	0.0385221	0.024021	0.0312035	0.006569	0	0	0	8.63931	0.00861453	0.0110777	0	0.03618	0	0	0.00293452	0	0.012564
LPC(17:0)	0.0651829	0.0595802	0.487297	0.0369517	0.368269	0.0441508	0.18814	0.251752	0.0888189	0.314207	2.30027	0.623526	0.524392	0.200432	1.39655	0.987297	0.0950771	0.188243	0.317743	0.118057	2.95077	0.258213	0.814238	0.368682	0.0483315	0.188966	0.23067	0.21887	0.958841	0.585754	0.424772	0.334993	0.201645	0.126905	0.351295	0.100132	0.220005	0.153321	1.69269	8.63931	0.036736	0.0296555	1.90456	0.350717	0.0452255	0.177695	0.0810463	0.0610989	0.0239882
LPC(18:0)	18.3136	22.4402	136.439	5.63495	98.5835	10.3078	25.8314	41.5467	8.20469	46.8842	233.012	119.184	15.9889	6.71552	55.4734	37.6992	3.10069	6.31939	10.4579	3.8119	107.257	9.34656	31.6053	17.3495	2.97076	6.95844	12.7147	8.40892	34.5241	43.076	20.1822	17.8642	11.5853	5.26034	16.5944	5.53891	87.938	39.1646	688.496	8.63931	20.4379	117.576	542.025	58.0609	12.327	36.3162	12.1816	14.2697	7.86781
LPC(18:0e)	0.679461	0.0943323	0.675642	0.00467211	0.676133	0.0250006	0.0061209	0.344201	0.0289045	1.00168	0.781935	0.736109	0.00128361	0.000634251	0	0.00116673	0	0.00111284	0	0	0.00457738	0.000365107	0	0	0	0	5.91289e-05	0	0	0	0	0	0	0	0	0	0.0521903	0	0	8.63931	0	0.0116958	11.8597	0.476713	0.0900056	0.655572	0.10499	0.759523	0
LPC(18:1)	4.78753	4.22803	22.8832	2.80095	10.7292	3.01403	8.69043	17.5382	3.73998	17.6849	90.6277	15.2648	13.8651	4.5217	18.5155	11.5658	0.930457	2.73991	5.62427	2.07507	63.8898	3.95909	10.4988	7.31167	0.970374	3.67505	8.34429	3.26126	24.1932	14.0554	5.35754	9.471	5.47047	3.23594	3.82527	1.36809	11.977	13.3025	43.6339	8.63931	3.55537	15.316	158.406	10.6132	3.43011	11.6709	3.7103	3.28789	0.575891
LPC(18:1e)	0.00103042	0.0111282	0.130819	0.000629848	0.0211907	0.00147783	0.0776857	0.0680998	0.034668	0.0458903	0.601392	0	0.13004	0.0447132	0.279952	0.233915	0.0109716	0.0408935	0.0348751	0.0181374	0.516843	0.0461777	0.11916	0.109542	0.00383949	0.0653125	0.030793	0.0537302	0.255934	0.122583	0.271399	0.0655185	0.0437764	0.0335364	0.073051	0.0114299	0	0.0152691	0	8.63931	0	0.00550558	0.0167508	0.139009	0	0.00274406	0.0109533	0	0
LPC(18:2)	0.0840453	0.0622455	0.547126	0.0616636	0.278053	0.0673914	0.180862	0.99473	0.114829	0.970889	5.27211	4.32791	0.299529	0.0943843	0.317213	0.623903	0.0202887	0.138575	0.163007	0.0613243	1.75098	0.23771	0.37758	0.290824	0.0250399	0.16808	0.199097	0.0928065	0.924189	0.393086	0.136428	0.15722	0.210891	0.118382	0.0943918	0.0354314	0.125748	0.390855	1.98578	8.63931	0.188857	0.570092	3.93798	0.588805	0.0461912	0.286917	0.0964093	0.0588797	0.0633952
LPC(19:0)	0	1.31299e-07	0.0144675	0.00027269	0	0.000744942	0.0628777	0.0943952	0.0298045	0.103049	1.17408	0	0.139273	0.0737573	0.556608	0.150398	0.0112489	0.0479954	0.0237509	0.0118257	0.534903	0.029711	0.155168	0.130516	0	0.0128483	0.0233067	0.0277741	0.06722	0.00319963	0.120876	0.0121346	0.0163182	0.0124918	0.0105258	0.00208642	0	0	0	8.63931	0	0	0	0.00370158	0	0	0.00199945	0.0107454	0
LPC(20:0)	0.821496	1.18169	5.83888	0.268322	3.01747	0.514581	1.90303	2.61747	0.395474	9.71011	21.7486	12.2424	1.00803	0.233518	2.96474	2.15072	0.123711	0.369578	0.512588	0.392564	4.57014	0.721396	2.11154	0.827426	0.251278	0.259229	0.42421	0.454452	1.43246	2.72978	1.43862	0.693154	0.521357	0.168167	1.23312	0.278001	0	0.577664	6.12556	8.63931	0.259542	1.16612	40.3331	2.72931	0.422685	1.49245	0.553859	0.547261	6.48311
LPC(20:1)	1.05758	1.69931	10.8308	0.356295	6.47699	0.512885	1.66121	2.5134	0.604363	3.62411	13.498	12.3215	1.32019	0.357761	2.67732	2.13998	0.111824	0.369161	0.51208	0.50759	8.82215	0.656512	1.96287	0.981934	0.274113	0.437818	1.31077	0.67297	4.62231	3.59147	1.28096	1.80942	0.773605	0.327052	2.14974	0.397982	0.580658	0.946543	10.0055	8.63931	0.376405	2.49504	72.3409	4.47108	0.627067	2.15092	1.19374	1.04195	2.85458
LPC(20:4)	0.3824	0.352689	2.67631	0.241678	0.821984	0.264944	0.853482	2.18668	0.469152	2.49175	12.4298	1.28708	2.97632	0.770382	1.69191	2.05739	0.126485	0.347278	0.777667	0.383256	13.9237	0.543225	1.13481	1.2818	0.0681156	0.918254	2.40459	0.629755	8.28546	2.24927	0.649091	2.39837	1.07705	0.922126	0.491454	0.150557	5.06159	2.39184	10.3496	8.63931	0.739773	4.75525	13.6199	1.17256	0.28041	1.28686	0.335208	0.310294	0.0236716
LPC(22:0)	0.212337	0.215847	1.80853	0.125014	0.534696	0.184429	0.484624	0.898318	0.309832	1.55752	4.11406	1.73952	0.629863	0.101376	1.90535	1.32568	0.0875986	0.142912	0.234062	0.222553	2.48314	0.138645	0.96081	0.403365	0.0432188	0.16134	0.1748	0.264125	0.651918	0.707595	0.546412	0.270987	0.206213	0.0784925	0.351293	0.0539781	0	0.112231	0.628048	8.63931	0.0340937	0.144177	8.94388	0.731634	0.0941543	0.431562	0.195875	0.157864	0.855203
LPC(22:1)	0.0149939	0.0103444	0.0176788	0.00192464	0.0221848	0.0161362	0.107414	0.197917	0.0663245	0.208511	1.18506	0.252783	0.175964	0.0607892	0.720028	0.16954	0.0111889	0.0327332	0.0256399	0.00553006	0.471857	0.0243532	0.0916667	0.144684	0.00202003	0.0160078	0.0203754	0.0210112	0.0802989	0.00750901	0.122937	0.0132859	0.0142084	0.0115181	0.0142554	0.00244432	0	0.0268003	0.0778469	8.63931	0.00749381	0.0689386	0	0.00541134	0.0024976	0.0244785	0.000924089	0	0.0750357
LPC(22:4)	0.00499798	0.00760222	0.0897288	0.00735016	0.00696534	0.0132859	0.0701836	0.0510525	0.0356053	0.0248828	0.440927	0	0.136635	0.0350856	0.179842	0.105154	0.00333744	0.0164325	0.022845	0.0095484	1.123	0.0258852	0.0643242	0.0725318	0	0.0469906	0.135414	0.0419809	0.43054	0.0417832	0.0807215	0.0908231	0.0452142	0.0451099	0.0230747	0.00282474	0	0.126914	0.37544	8.63931	0.0610886	0.18031	0.347022	0.0370297	0.00107575	0.0208582	0.00883401	0.00872571	0
LPC(22:6)	0.224948	0.179952	1.71071	0.195212	0.435228	0.22722	0.59765	1.52229	0.31025	0.784413	6.72362	0.576697	3.66606	0.728432	0.910535	0.938811	0.0365952	0.157418	0.334365	0.355345	21.8723	0.291597	0.458472	1.12707	0.0400748	1.14816	3.32187	0.636992	12.9694	1.83334	0.534282	3.3875	1.37766	1.41096	0.157974	0.166886	0.857274	1.42344	12.1236	8.63931	0.640664	2.56274	11.9363	0.611275	0.13725	0.768936	0.16377	0.117897	0
LPC(23:0)	0	0	0.00877223	0	0	0.00119736	0.297856	0.777691	0.218782	0.950418	6.19572	0.943107	0.520699	0.242408	1.47301	1.90835	0.0957516	0.395973	0.195089	0.130015	5.41142	0.253718	2.03825	1.17306	0.0395176	0.0723602	0.0896201	0.105106	0.241959	0.28432	0.470192	0.13199	0.0953647	0.0399959	0.147391	0.0294119	0	0	0	8.63931	0	0	0	0.0128632	0.00109232	7.5904e-07	0	0	0.208116
LPC(24:0)	1.58918	1.33468	11.6748	0.376418	5.08253	1.00195	6.38834	44.0685	3.47645	55.6098	133.614	172.076	1.10027	0.333333	3.99461	4.48268	0.174864	0.580866	0.80572	0.381603	10.5098	1.19818	3.30841	1.02962	0.409876	0.499028	0.712735	0.844864	2.04112	4.12456	2.39049	0.775115	0.87244	0.207791	1.6113	0.434902	0.152493	0.145039	1.65739	8.63931	0.0527979	0.367514	89.2589	1.5815	0.600902	1.10799	0.46509	1.05295	7.59729
LPC(24:1)	0.0381696	0.00933803	0.0700805	0.0043948	0.0387449	0.00285159	0.148052	0.226523	0.0525383	0.27542	1.29219	0.552604	0.376078	0.0680552	1.90386	0.836956	0.0605186	0.0822409	0.209811	0.0465178	3.15402	0.183782	0.628497	0.298391	0.0479639	0.0820165	0.116873	0.0972092	0.332374	0.341965	0.137588	0.167151	0.110348	0.0469898	0.069618	0.0335657	0.0162486	0.0327589	0.305339	8.63931	0.00487632	0.0412325	0.402972	0.0124314	0.0078687	0.0113589	0.00846508	0.0066646	0.916945
LPC(26:0)	0.250071	0.214293	2.33185	0.0531802	11.3729	0.231749	2.98692	1.3867	0.533054	5.79889	14.8238	7.01236	0.879114	0.118711	2.04694	1.01159	0.0679824	0.585577	0.189366	0.29236	2.5235	0.601506	2.16469	1.49915	0.164742	0.380727	0.390521	0.892639	0.693196	2.05063	0.838444	0.350375	0.281046	0.17602	0.684731	0.161671	0.450085	0	0	8.63931	0.0436028	0.15422	5.50021	2.66244	0.0981638	0.127926	0.140259	0.416461	17.9796
LPC(34:1)	0.327445	0.253943	0.911051	0.0372329	2.34736	0.266123	17.5704	126.881	14.634	134.019	229.483	285.569	1.06058	0.462753	1.06334	0.0479167	0.00651251	0.0375036	0.101831	0.0545577	0.790369	0.11483	0.115248	0.280503	0.180783	0.101727	0.116174	0.225023	0.297594	1.36673	0.632082	0.196059	0.257247	0.0290332	0.736317	0.0898041	0.487781	0	4.42066	8.63931	0.225634	0.847469	24.5788	0.841995	0.358491	0.311227	0.24238	0.416833	15.4609
PC(12:0_22:2)	0.523577	0.865805	7.74811	0.321545	1.82634	1.2367	0.464712	1.94407	0.215485	1.92317	10.6491	5.667	0.0375671	0.018419	0.158121	0.0592479	0	0.016566	0.0475018	0.0281413	0.506335	0.0777729	0.259985	0.0961656	0.0900833	0.0344445	0.091445	0.05755	0.118125	0.301967	0.133696	0.144414	0.144503	0.0598478	0.22967	0.06226	32.1721	350.426	1269.38	8.63931	18.2313	753.57	35.6027	2.9724	0.0766544	1.29284	0.337585	0.107868	0.750885
PC(12:0_24:1)	0.0181204	0.0253696	0.915222	0.00334788	0.0230073	0.0807126	0.0089633	0.226574	0.12081	4.12332	1.13267	0.114723	0	0	0	0	0	0	0	0	0	0	0	0	0	0	0	0	0	0	0	0	0	0	0	0	0	0	0	8.63931	0	0	0.256205	0.00308732	0	0.0133521	0.00786799	0.00207766	0.00127803
PC(12:0_24:2)	36.6856	75.8986	419.38	11.6134	332.076	44.4237	61.8021	120.29	23.1402	16.8116	813.263	26.017	20.2754	9.76016	46.8806	15.7771	1.89787	3.37785	9.55843	0.281797	157.143	1.7163	30.5705	34.1688	5.24544	28.5991	37.8256	41.2745	108.133	176.931	74.5598	84.5276	37.9103	14.1672	67.9042	17.6329	465.683	714.947	8933.29	8.63931	230.024	1756.74	631.008	143.78	21.8213	40.2137	21.2526	26.8582	29.3215
PC(12:1e_22:6)	0.0284334	0.0310567	0.117686	0.0052031	0	0.00475392	0.0462889	0.0210171	0.00987252	0.340185	0	0.419739	0.0315945	0.000498875	0.0763666	0.113756	0	0.0182542	0.012704	0.00253407	0.338542	0.00340693	0.100263	0.102735	0.0011678	0.013445	0.00543727	0.0313453	0.00913694	0.364426	0.0402772	0.0201153	0.0626209	0.040641	0.133261	0.0126668	0.242591	0	0.288579	8.63931	0.026001	0	0.573446	0.0198903	0.0104596	0.0158534	0	0	0.508839
PC(13:0_13:0)	0.0583266	0.0337729	0.102714	0.00513971	0.142252	0.0540489	0.0902221	0.123014	0.0391794	0.495446	0.814127	5.84969	0.0197338	0.0089581	0.113624	0.188113	0.0699764	0.00626731	0.0290081	0.0187735	0.147395	0.0266331	0.128722	0.0266145	0.450228	0.197228	0.0132737	0.311442	0.196176	0.194227	0.0234278	0.0135394	0.0129246	0.00729227	0.0821586	0.090953	0.0940629	0.0104306	0.10488	8.63931	0.00546882	0.0185183	1.38968	0.0702004	0.0303484	0.0404513	0.0274675	0.106444	0.13622
PC(14:0)	0.291239	0.406433	1.06671	0.0884629	0.682253	0.165975	0.0376607	0.160453	0.0197139	7.81219e-07	0.198488	0.0879416	0.0388261	0.00913155	0.526948	0.143218	0.0240491	0.013578	0.0218287	0.00301117	0.419139	0.0351939	0.111003	0.0285568	0.0383265	0.0550115	0.112137	0.114029	0.365886	0.195847	0.167594	0.142343	0.118429	0.046504	0.122311	0.0413196	0	0.026215	3.53694	8.63931	0.00735383	0	3.86269	0.981875	0.0704953	0.340354	0.0658045	0.0616499	0
PC(14:0_14:0)	0.131467	0.0789956	0.395376	0.0225266	0.239937	0.0305832	0.0533171	0.0767543	0.0146746	0.264978	0.378952	0.175387	0.00513684	0.000289871	0.0799957	0.00194549	0.0170482	0.00149071	0.0367421	0.00623557	0.0406874	0.000300114	0.0603221	0.00438405	0.0113289	0.0303756	0.00402062	0.0108554	0.00264897	0.0244727	0.0715413	0.077827	0.0381217	0.00985746	0.0713297	0.00860969	0	0.00590342	0.122953	8.63931	0.00505772	0.0441266	1.34206	0.146789	0.0166061	0.0788393	0.0176326	0.0392911	0.289987
PC(14:0e_18:1)	0.458405	0.408979	3.0821	0.162894	0.907016	0.213711	6.38874	11.0479	2.5789	4.45725	101.816	5.18148	3.7687	1.10237	12.3478	7.39459	0.257802	0.979234	0.791401	0.09655	21.4749	0.935296	5.12748	5.10034	0.0389631	0.388433	0.5785	0.400848	0.653445	0.341282	1.01348	0.302951	0.19382	0.0785246	0.884362	0.244709	30.3198	1.7831	134.909	8.63931	4.77112	23.1241	12.2776	0.572822	0.235838	0.400501	0.232096	0.147222	2.54235
PC(14:1e_16:1)	0.909548	0.473862	1.83948	0.0600869	0.169066	0.0073371	0.667536	1.87086	0.511566	6.32904	7.35411	5.00763	0.582331	0.100052	1.22855	0.555734	0.170744	0.174986	2.66054	0.287712	0.993954	0.603641	1.7549	0.924773	0.294003	0.546216	0.00201484	0.0847718	0.414938	3.96258	0.191788	0.519758	0.54043	0.0897219	0.346839	0.201158	0.888698	0.527554	7.79696	8.63931	0.497754	0.714465	4.24125	0.214329	0.238957	0.170177	0.16997	0.302166	0.201203
PC(14:1e_18:1)	84.757	68.7123	297.592	12.5823	157.075	12.1211	64.4486	123.801	22.9021	284.299	416.639	233.322	46.6878	6.71145	158.057	38.6958	18.4228	7.83528	144.158	23.8296	113.262	32.3646	127.901	34.9471	19.8513	38.1295	2.6627	10.769	38.7881	317.469	38.5905	44.8855	42.7219	9.35435	67.2734	16.1847	155.828	95.174	2414.19	8.63931	154.408	208.132	1415.32	102.615	40.5382	67.4855	37.451	56.8652	330.299
PC(14:1e_20:1)	46.6463	48.2109	181.242	6.78254	126.807	6.68163	16.3011	59.5704	10.0456	160.304	142.485	154.628	20.9857	5.53225	55.5286	25.3843	4.2719	4.98598	53.0838	8.7783	31.0615	19.2327	34.6728	36.1993	7.13616	7.27369	0.00882263	1.13229	12.1461	94.777	3.17426	5.63451	8.58775	1.32696	5.06858	4.14824	137.937	91.4432	1823.71	8.63931	133.755	200.98	1059.84	50.3387	32.9575	38.6473	27.0172	36.5028	6.19757
PC(14:1e_20:3)	4.98138	2.87015	15.6158	0.723895	7.3342	0.783755	8.02168	9.13316	1.73236	18.2076	45.5703	14.6434	1.42771	0.105922	4.4546	0.360637	0.652677	0.123029	4.92361	0.668162	4.58319	0.4023	3.85764	0.820566	0.315908	0.93702	0.204142	0.495561	0.528897	1.97519	2.11133	1.87825	1.29399	0.359009	4.1518	0.407341	0.5622	1.0119	19.0581	8.63931	1.45506	1.83638	92.1704	8.9005	1.74735	3.42685	1.12638	2.81141	24.2716
PC(14:1e_20:4)	12.0221	6.57181	32.9786	1.39613	17.6941	1.72066	8.70412	14.2752	3.66289	35.0406	53.8026	32.5655	8.81011	1.33634	30.9689	7.84175	3.93546	1.55802	44.1354	4.80125	26.4454	6.74913	26.4204	9.85446	2.94907	6.46939	0.506558	1.77341	5.87805	46.2222	6.12981	8.72075	6.97457	1.94233	12.423	2.22417	6.35504	11.1187	237.654	8.63931	17.2899	26.8264	153.623	21.6948	5.24663	9.5869	4.15734	7.96791	69.07
PC(14:1e_20:5)	0.642476	0.344055	2.35914	0.0703851	1.10641	0.122105	0.602802	0.415734	0.109488	1.96835	3.06911	1.38503	0.1816	0.0144989	0.480063	0.202611	0.0588249	0.0199652	0.620213	0.0736048	0.256024	0.0725128	0.431703	0.11198	0.0682505	0.121753	0.00501396	0.0182469	0.122817	1.14331	0.058728	0.123967	0.150593	0.0209589	0.0915703	0.0409315	0.338506	0.0107333	0.608163	8.63931	0.0410888	0.0704243	7.2877	0.866259	0.223205	0.455979	0.168343	0.308531	0.475205
PC(14:1e_22:4)	7.77862	5.91198	31.4046	1.31407	30.7657	3.31727	29.0873	47.0189	8.52076	111.537	216.244	91.8779	6.32992	0.508623	25.5416	0.784208	1.7225	0.520232	15.6656	3.02958	16.5015	1.0821	12.6001	3.70305	2.71681	4.21883	0.502972	1.55438	5.55417	36.0487	6.38114	6.64856	6.46473	1.55811	12.9388	2.60505	25.1063	15.981	314.813	8.63931	15.7654	44.0061	168.631	16.4807	2.75171	6.92084	3.14225	4.52029	57.8519
PC(14:1e_22:6)	24.0942	18.0647	76.058	3.0049	32.6464	2.58375	13.8822	24.8715	5.06334	68.2489	94.0106	76.0666	13.8303	2.61769	39.0438	9.85504	4.62447	2.26469	35.1437	6.24168	35.0985	7.39315	30.9611	13.731	4.16093	10.4046	1.229	4.09829	7.94196	52.0922	12.3768	12.8635	9.80632	2.85568	24.4472	3.5026	13.1006	19.8294	399.859	8.63931	19.7629	49.9386	361.046	28.2603	10.4186	17.3103	8.97437	13.7588	99.1627
PC(15:0_16:0)	3.02293	4.96254	45.2742	1.80318	11.9021	6.06427	1.30418	4.65723	0.962148	10.2498	24.4995	9.71044	3.1583	0.578807	8.28121	2.286	0.768386	0.442341	5.88249	0.706075	8.41213	2.04759	8.0853	3.01324	0.631749	1.34868	0.743754	1.14683	4.10523	9.80529	3.0874	2.63936	1.62756	0.45944	2.74009	1.04828	21.4929	4.36109	45.5185	8.63931	4.85896	10.3015	93.9131	12.0705	2.65666	5.60251	2.41847	2.12327	5.20371
PC(15:0_18:1)	133.657	100.399	579.158	14.1232	375.533	34.5651	230.293	586.307	87.873	1354.12	2664.09	1906.62	27.1001	5.13414	83.4832	48.1668	1.22818	8.07824	15.1011	16.032	167.449	25.0673	75.1798	39.3184	34.0332	14.3105	17.8602	36.4358	64.1329	263.006	120.412	38.4672	56.3108	11.2268	146.807	30.8155	207.473	75.4982	645.738	8.63931	15.7191	80.6714	4595.88	233.939	38.2944	84.1067	49.6761	71.4008	465.975
PC(16:0_14:0)	10.8868	9.02818	47.8814	1.7917	20.5424	2.3383	24.6388	27.6311	8.40055	123.941	212.487	179.071	7.70184	0.356963	33.0301	18.2798	1.21821	2.82656	13.4048	7.57268	58.1198	10.321	32.1194	6.16365	12.7847	7.99401	7.83313	19.2139	23.1663	76.2575	29.4476	14.225	16.7756	3.89852	27.6101	6.36405	0.372401	1.17151	10.5037	8.63931	0.476534	2.15325	128.487	11.4661	4.72246	8.50842	3.53534	6.94013	152.549
PC(16:0_16:0)	778.994	948.783	7487.77	243.027	2655.53	255.127	1265.65	2229.73	404.993	5843.16	12193.9	7429.41	457.433	106.562	1880.47	1109.37	59.0834	131.212	359.958	204.317	4289.39	318.8	1053.61	527.885	213.162	261.082	792.671	649.83	1482.45	2266.6	980.387	1027.14	487.509	152.393	1028.17	191.687	7326.35	560.954	23104.6	8.63931	1021.24	6202.76	33416.5	2252.99	306.923	1021.49	447.181	606.493	3485
PC(16:0_16:1)	268.722	220.456	2851.89	82.6247	450.289	79.6516	250.909	626.925	133.018	644.718	2448.89	2430.9	184.455	32.0072	257.781	158.893	9.75252	30.9086	69.3045	22.5046	644.285	49.0461	261.87	146.119	50.1217	63.8248	75.4339	115.815	405.646	537.081	425.463	163.284	132.88	57.101	222.556	58.4888	376.99	40.3164	1591.18	8.63931	57.8622	236.071	12497.7	423.066	98.555	382.293	134.443	160.983	578.497
PC(16:0_17:0)	15.2317	15.359	66.605	1.68795	53.4301	6.21969	6.44216	15.7454	1.33341	47.7448	117.879	133.212	5.48487	3.37097	20.0026	9.77812	0.668563	1.33767	1.83043	0.0878673	38.2855	1.86611	8.76074	5.92198	0.45117	2.05969	3.83461	2.9325	8.77047	8.09783	10.5416	4.68652	2.22138	0.914468	2.41634	1.04702	21.2645	15.9358	189.15	8.63931	4.53737	68.0917	537.19	26.5378	4.90471	8.65387	4.47417	5.47855	2.30326
PC(16:0_18:1)	3679.53	3526.07	19902.5	842.995	12016.8	1304.77	6905.77	11322.7	2182.66	34250.2	77163.7	38049	1758.63	342.31	4983.7	3211.04	124.473	542.235	867.327	897.651	12887.9	1366.97	4739.62	1945.84	709.468	898.63	1532.94	2097.83	5119.03	10813.7	4007.81	3143.65	2150.5	578.997	4827.56	906.124	12222.4	5548.07	128471	8.63931	3867.11	26075.2	120472	8418.78	1370.55	4265.9	1830.7	2333.97	16016
PC(16:0_18:2)	3.73223	3.78564	14.3706	0.53776	5.12605	0.217144	19.8103	21.8469	8.10303	64.6961	232.169	168.769	6.54227	0.262556	20.0938	20.1943	0.749678	3.20744	15.4918	5.94741	48.9642	10.3679	20.4423	5.74958	8.7647	4.84266	7.51101	16.0637	11.6185	42.0556	54.993	6.91721	7.52221	1.88805	13.6211	3.29711	1.1543	1.48144	38.4569	8.63931	2.46808	2.67281	124.83	5.25673	2.76815	4.40066	2.7287	3.03466	161.696
PC(16:0_20:1)	36.1165	36.1343	128.745	6.4892	100.719	33.3924	2287.09	2469.98	609.901	11414.9	15845	17643.3	621.8	4.50561	1080.68	1032.96	3.65512	178.551	196.284	379.006	3523.86	419.987	1599.68	737.884	369.573	202.766	315.776	498.339	1116.29	4350.79	805.976	681.972	828.877	187.91	2097.32	417.294	1924.61	1376.26	21398.9	8.63931	281.409	9618.77	3093.91	59.2193	13.3613	36.9584	19.0857	5.22088	10222.8
PC(16:0_20:3)	0.105904	0.0366079	0.437314	0.00621749	0.231401	0.0180461	10.0108	18.5727	1.92725	31.0924	134.913	147.77	3.88081	0.0691688	18.0564	7.97567	0.00803884	1.01543	2.41154	5.44285	44.2305	5.35235	12.8388	4.62149	0.239652	0.0952435	0.546888	0.539373	0.525312	1.0287	1.16069	0.201939	0.275971	0.0600469	0.390281	0.0608741	0	0.542569	11.4962	8.63931	0.299769	2.50556	5.40839	0.196535	0.0158989	0.0656189	0.0262749	0.054076	64.5877
PC(16:0_20:4)	45.1618	37.2748	226.846	5.25909	139.091	5.36949	133.453	247.942	52.0433	363.562	1639.09	613.668	121.094	35.5807	307.87	232.683	6.6194	30.5149	71.1699	41.7393	850.387	61.0818	211.332	140.7	30.0092	44.6758	78.3887	99.0821	191.287	355.101	175.309	143.048	87.4742	28.983	222.226	31.8071	383.343	50.7638	2498.57	8.63931	87.034	1102.9	2265.99	65.6682	13.7246	36.3843	22.7091	27.9502	1343.92
PC(16:0_20:5)	0.208625	0.123439	0.725505	0.278823	3.6425	0.471376	0.197897	0.174411	0.0550093	0.356904	1.07413	0.431799	0.187595	0.035974	0.559413	0.19852	0.0630492	0.00679512	0.358042	0.0165353	0.428086	0.0591727	0.475957	0.21705	0.0519081	0.150487	0.0161279	0.0667452	0.0987786	0.967337	0.12629	0.177322	0.183334	0.0510571	0.377905	0.0629426	8.18652	1.27085	36.49	8.63931	1.27192	5.43682	4.73448	0.923434	0.0499493	0.245692	0.115244	0.199964	2.07483
PC(16:0_21:1)	21.8255	56.2347	322.499	8.63791	182.785	13.2887	55.7236	154.11	14.4975	71.1875	876.18	123.934	27.2837	12.8053	60.4249	26.6256	1.82641	6.28535	8.04536	2.97506	124.637	5.45287	53.5795	38.124	5.2401	6.84242	7.32293	10.845	26.7834	58.2432	62.1082	21.9226	18.638	3.45068	26.1317	5.95056	58.889	20.8224	312.816	8.63931	7.95765	69.913	942.081	64.5019	8.04612	26.7697	14.3341	19.0099	108.326
PC(16:0_22:0)	2.75845	9.81065	48.8353	2.95886	6.77088	6.64326	17.9581	28.0025	5.41013	159.985	163.445	238.188	2.79252	0.088185	8.99194	7.29994	0.170192	1.17806	3.52469	2.72207	20.3094	6.99788	14.1222	2.19905	3.55311	2.54763	1.4972	3.59791	4.81347	23.1573	15.7851	2.60424	4.13376	0.670083	9.53483	1.55811	190.636	45.7551	556.754	8.63931	34.8046	82.4779	66.4934	16.9656	2.28425	8.74354	2.32585	1.351	62.0242
PC(16:0_22:4)	0.106301	0.028819	0.345467	0.0333631	0.065217	0.0138392	0.175003	0.735248	0.11856	0.8384	1.29957	1.14175	0.0978446	0.0111425	1.03351	0.0644321	0.08486	0.0117296	0.803664	0.137799	0.914819	0.05295	0.496499	0.0307888	0.0476566	0.0725419	0.0545164	0.10654	0.0306224	0.294921	0.282273	0.270564	0.132185	0.0490931	0.486267	0.0394625	0	0.0148334	0.807491	8.63931	0.00509086	0.180429	2.80455	0.194585	0.0078144	0.0783518	0.0337984	0.0166497	3.15076
PC(16:0_22:6)	40.7241	32.3625	155.683	5.52852	84.0154	6.72311	146.565	177.315	36.6313	600.12	1282.33	933.252	55.7527	3.54196	99.9594	45.4215	6.40586	6.38752	63.1345	26.8158	218.287	24.663	91.1351	39.3276	18.7426	22.3927	26.1856	44.3035	76.6992	218.619	129.975	58.3639	39.1692	13.9389	84.502	16.8693	16.7912	61.8428	1012.77	8.63931	57.3165	98.6553	850.52	72.6918	24.1822	36.1336	18.4823	26.6271	545.963
PC(16:0_23:1)	15.5891	16.7394	105.912	2.76364	65.2931	5.26593	19.4214	29.7342	6.27149	40.247	230.628	52.5848	9.76528	3.55623	26.3765	21.3406	1.00583	3.9447	4.12238	2.91876	65.3704	8.08232	32.5884	16.2532	3.15011	4.16279	4.93938	6.83835	19.8424	34.3034	35.3609	10.1773	7.46657	2.43585	11.8214	4.19813	2.70275	4.3252	138.248	8.63931	3.41241	18.4204	1503.67	51.759	4.43846	20.0136	11.0034	5.84749	60.0025
PC(16:0_24:0)	4.66269	4.39904	30.838	1.30186	13.2447	3.47952	8.70914	10.5947	1.7602	87.3682	95.6187	130.257	1.69521	0.707842	5.69335	2.43664	0.0832512	0.373715	0.940999	1.31998	8.17535	3.01096	5.61671	2.06109	1.45129	0.329986	0.838549	1.45178	2.21268	7.58625	7.49284	1.28157	2.18656	0.347897	5.69158	0.961105	0.53474	7.15918	233.322	8.63931	6.9916	46.5354	119.184	7.66275	1.57137	4.51359	1.5009	0.944491	46.8245
PC(16:0e_14:0)	2.24799	1.58374	36.4606	0.910252	8.52614	0.600649	0.137352	0.306417	0.0895692	1.08544	0.942244	2.10052	0.0525675	0.00515634	3.28221e-06	0.00770222	0	0.00157837	0.0133005	0.000472575	0.0319234	0.00659759	0.022197	0.0311292	0.0127253	0.00250349	0.00407795	0.00926185	0.00517013	0.0754916	0.0432796	0.00724762	0.0113372	0.00653911	0.113093	0.0100648	0	0.190227	0.376461	8.63931	0	0	97.0556	5.09446	0.849101	2.34911	1.22064	1.86836	0.0391748
PC(16:0e_16:0)	4.79511	9.06149	75.1622	3.47008	11.9073	4.76065	24.2032	29.5114	4.21287	100.515	152.695	134.627	4.2792	0.10617	12.6123	13.5875	0.146949	1.89383	1.59573	3.9027	22.6465	6.18393	15.6571	6.15864	3.97393	1.83193	4.41936	4.99817	9.23201	36.6943	29.3205	6.60519	5.50332	1.43108	15.7211	2.71063	7.72714	3.80087	103.608	8.63931	0.973086	34.7336	413.039	40.2914	4.11733	13.4754	6.90744	3.87022	82.9245
PC(16:0e_18:1)	33.4776	56.6587	485.133	20.6488	121.994	28.4251	51.8161	169.74	33.2038	66.0088	898.887	76.8386	36.9993	14.4729	104.104	49.9334	6.20665	7.73969	10.889	3.26568	335.817	24.3035	42.6457	37.4349	10.6108	23.2333	29.2239	38.1312	106.609	236.295	74.3114	61.6628	40.9813	14.4945	89.0592	18.9136	45.7731	49.9764	846.357	8.63931	33.537	249.209	1731.49	149.992	22.2273	89.0277	17.9875	29.8051	110.81
PC(16:0e_20:0)	0.25078	0.345061	2.66596	0.0465283	0.682286	0.0232493	0	0	0.000921654	0.00811485	0.0385713	0	0	0	0	0	0.000726443	0.000120011	0.00097235	0	0	0.000215569	0	0	0	0.0023677	0	0	0.00575602	0.0240237	0.000513266	0.00123872	0.00113013	0.000723617	0	0.00144199	0	0.306327	0.450854	8.63931	0.213541	0.103111	3.75568	0.142735	0.0861492	0.0872998	0.105539	0.106059	0
PC(16:0e_20:1)	12.7816	9.17583	39.0394	1.48246	34.7975	3.23828	23.6703	80.5497	14.4544	209.548	238.439	248.12	31.2097	6.86996	83.6256	33.1435	16.0129	8.28233	96.2224	19.3547	66.6128	31.2325	69.9845	58.0123	30.1949	43.8909	0.193941	13.1377	39.6593	315.635	16.7797	34.5086	46.8075	9.73998	38.6468	19.2667	35.6809	95.6702	1264.52	8.63931	70.7474	121.903	392.548	16.2103	11.9784	11.0916	4.65212	7.29192	16.7446
PC(16:0e_22:1)	0.152934	0.0632385	0.454089	0.0371301	0.885967	0.178558	0.689355	0.640151	0.134916	3.36276	6.49547	4.8578	0.0309002	0.00601546	0.0313482	0.0599315	0.0161926	0.00981075	0.35792	0.0248659	0.0644904	0.0720109	0.152661	0.0556573	0.0386414	0.0347314	0.000309654	0.00363801	0.0167469	0.513621	0.0287195	0.0154147	0.0560811	0.0062282	0.025174	0.0231474	0.0301086	0.566193	5.54677	8.63931	0.478272	0.00199744	3.25127	0.39906	0.0566207	0.116941	0.0591097	0.04691	0.0382935
PC(16:1_16:1)	0	0	0.00645521	0.00135381	0.00915759	0.0052736	0.546745	0.314651	0.0778603	1.33684	2.59286	0.700087	0.100363	0.00179797	0.221842	0.00591339	0.0171843	0.0105025	0.178187	0.0251825	0.135318	0.00681332	0.161688	0.0408407	0.00990506	0.0211716	0.0100756	0.038221	0.033693	0.0804928	0.0649939	0.213122	0.0359465	0.0248398	0.281201	0.0325852	0	0.00565406	0.149501	8.63931	0.0153239	0.0286333	0	0.00319666	0	0	0.000948552	0.00123335	0.471691
PC(16:1_18:1)	2.65223	1.99594	7.62113	0.245678	5.24456	0.521903	4.88734	29.9159	3.94063	79.7851	49.9097	153.693	2.65413	0.561551	3.77398	2.51787	0.374713	0.268532	5.73802	0.567484	3.16141	1.53121	2.42271	3.62648	0.244676	0.448409	0.0194342	0.0779675	0.49292	3.08921	0.125833	0.378657	0.223164	0.0437711	0.383143	0.078835	1.81009	2.74303	62.6988	8.63931	2.84138	4.56353	48.6985	6.52111	1.0642	5.50499	0.578816	3.90333	0.248431
PC(16:1_20:4)	8.34597	8.29482	39.846	1.65208	12.9645	3.13285	10.8475	9.89866	2.29764	20.0548	67.1366	18.876	3.28625	0.177699	12.7624	0.483423	1.38701	0.135045	7.64082	1.73654	14.8029	0.329972	7.64086	0.730827	0.559968	1.94635	0.439941	0.968371	0.833528	3.12535	3.1859	3.69591	2.06998	0.644284	6.10612	0.94885	0.986694	0.0364406	0.355043	8.63931	0.0708959	0.0657412	151.803	20.3539	3.52727	11.399	2.31462	7.88164	38.6086
PC(16:1_24:0)	198.426	70.5836	471.448	12.146	344.151	26.1794	164.739	314.223	66.3504	864.757	2398.04	1128.31	44.4108	25.0544	149.643	72.3394	6.60918	15.8098	35.7235	13.3558	288.434	43.7746	142.079	83.676	24.7935	25.3925	40.3197	55.0373	186.706	219.32	453.709	66.0445	61.2278	9.54422	79.3233	25.5935	0.486969	18.3717	220.563	8.63931	2.08935	43.2411	2495.61	139.817	56.5162	58.3432	73.1124	46.6983	247.502
PC(16:1e_16:0)	43.2368	56.0636	221.787	7.23203	87.2565	3.75727	42.5009	113.807	20.4907	306.336	278.251	201.78	37.1642	6.43698	48.318	26.1705	9.47749	6.22943	71.0383	9.78841	37.3677	28.1676	41.1622	49.2344	11.7334	21.8046	0.0596778	8.10841	22.2653	182.849	8.87044	27.3845	26.5769	6.10953	19.6419	10.0595	1.0789	0.862126	15.4942	8.63931	1.12436	5.92319	1252.99	69.0014	56.3187	59.7011	33.9387	37.8032	6.18543
PC(16:1e_18:0)	0.283101	0.253708	1.74958	0.0490868	1.62716	0.289271	0.540967	3.02269	0.445682	11.4173	7.24996	15.5314	0.794928	0.194847	1.46989	0.596922	0.149261	0.154877	2.67998	0.384423	1.25467	0.632724	1.13894	1.62476	0.549399	0.459712	0	0.0647064	0.806358	8.81587	0.314209	0.474533	0.65846	0.137919	0.382752	0.24904	16.6548	30.0074	462.361	8.63931	32.717	110.242	4.63324	0.431584	0.228724	0.332291	0.0941612	0.22684	0.278614
PC(16:1e_18:1)	56.063	44.385	301.896	12.0394	146.23	18.7068	72.3735	158.886	31.5845	344.826	692.826	309.924	45.5492	8.74569	124.462	37.6088	6.90252	8.68711	55.8187	14.5278	157.399	17.7578	88.1122	38.8909	14.7599	18.7713	8.20023	17.8966	47.5209	198.683	57.0719	33.2383	38.1907	9.40282	79.6845	16.4007	410.611	107.724	1828.22	8.63931	77.0464	239.093	1669.91	119.278	30.1871	58.5223	26.0882	48.6648	383.557
PC(16:1e_20:0)	1.55444	0.735619	5.16232	0.224863	5.34301	0.912458	0.748671	2.91546	0.795305	7.44587	11.6953	7.46551	0.22117	0.0641736	0.608707	0.524458	0.109266	0.106145	1.5057	0.142386	0.688248	0.373845	1.05117	0.317544	0.274973	0.384225	0.000379201	0.0347924	0.501246	3.80013	0.122593	0.314298	0.423654	0.0613526	0.243926	0.177807	3.62668	7.52824	46.3117	8.63931	5.70547	6.92357	31.4592	2.29964	0.401788	0.942937	0.358403	0.687627	0.239143
PC(16:1e_20:1)	37.3501	58.8083	203.924	8.29732	196.489	13.9849	19.1427	62.0653	10.4383	152.724	210.037	206.598	22.6143	4.37952	90.553	17.205	7.39928	3.26557	60.0112	9.33346	42.8947	14.6446	45.1252	26.9044	5.61015	13.5842	1.04688	3.01472	13.722	125.223	10.6631	10.3214	11.6938	3.19305	19.491	4.14703	12.3452	56.9587	655.79	8.63931	23.2241	88.3644	994.151	88.4739	27.0171	35.8224	22.9663	37.4678	74.3785
PC(16:1e_20:3)	0.474258	0.408361	3.26143	0.096875	2.78743	0.277101	2.33197	4.55254	0.913865	14.2507	19.3719	12.9028	0.941874	0.0108008	3.45409	0.205658	0.383206	0.0605426	1.38749	0.472575	2.12615	0.0242085	1.8235	0.137719	0.292223	0.531489	0.235797	0.376917	1.80581	3.24161	1.27744	1.20518	1.08399	0.167406	1.72121	0.450406	0	0.746262	35.8885	8.63931	2.14038	5.00874	13.3547	2.45042	0.308511	0.535853	0.0444871	0.483881	9.23435
PC(16:1e_20:4)	39.3872	28.924	124.924	4.65142	84.6073	6.57338	13.7603	46.717	8.09619	130.782	111.783	177.024	17.6396	3.32487	48.1689	17.2149	5.50805	3.58074	54.2558	8.98506	46.9854	14.9164	39.1532	23.812	7.44694	10.6124	0.923397	3.58881	12.5167	74.732	13.5858	12.6111	10.5257	2.98172	21.1988	4.3194	43.803	51.642	825.539	8.63931	40.8059	105.043	693.568	80.6721	22.903	35.8641	16.4933	28.2642	111.583
PC(16:1e_22:1)	7.78196	4.56653	25.2573	0.66172	15.1707	2.12259	21.2521	30.4773	11.1019	105.384	176.071	114.885	2.4763	0.314906	6.63147	2.00073	0.783297	0.360356	7.69197	0.857024	3.25378	1.46064	5.67037	2.2875	0.810668	1.41867	0.164921	0.562451	1.4637	13.6605	1.9227	2.16426	1.8277	0.437889	3.94113	0.791929	4.48185	9.10188	50.6301	8.63931	3.46447	8.40908	199.375	9.23949	3.87482	5.07359	3.03027	4.56939	15.4006
PC(16:1e_22:4)	10.1254	4.99232	32.7024	2.2476	15.0155	1.79827	11.5152	25.9641	4.40282	77.0307	60.4106	74.4723	9.69087	0.882777	11.3103	8.1414	1.89305	1.16443	21.1526	2.59981	10.459	3.78318	10.2154	13.4611	2.34039	3.97402	0.427567	1.52539	2.19137	23.7718	6.40701	5.38105	4.2764	1.32818	11.7499	1.71709	10.6411	2.9756	23.5728	8.63931	1.3678	5.87404	266.918	39.0633	5.1702	10.8549	2.69379	6.41391	48.0392
PC(16:1e_22:6)	3.64271	3.31915	17.5262	0.636457	20.9349	1.99421	52.5753	86.4427	17.2691	222.181	353.259	206.416	34.8452	6.30704	106.686	25.1313	11.5057	5.05431	86.8951	16.2727	79.0697	18.2452	71.0745	40.5677	10.5444	19.2132	1.72253	5.35853	17.4294	137.03	20.2583	20.8317	17.0699	5.08271	27.4435	7.35801	24.8245	35.7182	508.192	8.63931	22.9046	54.9773	105.726	6.30567	2.69432	3.64565	1.42246	2.26355	145.739
PC(16:1e_24:1)	0.31072	1.59794	9.69584	0.155982	2.78008	0.321505	0.551484	2.03035	0.389578	4.68664	8.45055	5.14125	0.11691	0.0268652	0.273388	0.202565	0.0491448	0.0338245	0.774975	0.0536209	0.211538	0.172878	0.494111	0.144304	0.0759993	0.0773155	0.00613087	0.0115606	0.147204	1.09153	0.0696812	0.0961532	0.104659	0.0156706	0.185119	0.0631816	0.116356	1.72719	5.87091	8.63931	0.635073	1.70391	8.65083	0.6425	0.16552	0.67775	0.55351	0.472636	0.595283
PC(16:2e_14:0)	1.53083	1.941	6.45466	0.291383	2.48933	0.100404	1.5599	1.1942	0.301056	3.72092	13.6099	2.5761	0.42304	0.0211997	2.04208	0.0904669	0.18575	0.0252417	1.05229	0.167197	0.767416	0.0729858	1.48062	0.112241	0.530273	0.432597	0.105664	0.161628	0.273453	1.58704	0.640263	0.757439	0.690392	0.101584	0.805725	0.159427	2.02899	0.178497	2.09874	8.63931	0.0858554	1.40147	43.8386	1.18005	0.820103	0.591619	0.593895	0.572888	3.72841
PC(16:2e_16:1)	2.33947	1.27839	4.82524	0.191254	0.747101	0.0603721	2.53937	4.05159	0.838047	13.6865	22.575	11.6026	1.11551	0.150948	4.15955	0.991479	0.436066	0.183735	4.7705	0.505284	3.72659	1.29847	2.73429	1.35617	0.352352	0.593876	0.0615601	0.144993	0.610773	4.66208	0.616926	0.703972	0.810801	0.151982	0.86564	0.217633	3.47719	1.5108	54.4894	8.63931	3.33796	4.14131	30.0839	1.44942	1.01094	0.877413	0.847844	1.26619	5.00346
PC(16:2e_18:1)	117.101	78.8206	311.538	12.7713	168.412	10.9055	58.7794	117.736	18.5839	267.644	411.77	372.62	34.2945	5.75469	170.123	30.2261	16.3712	8.53589	148.242	23.8459	115.133	34.1088	103.197	36.8062	21.1959	32.0074	2.37436	8.71218	40.4252	315.659	33.9028	34.748	37.6793	9.07805	64.7508	14.3126	161.821	149.563	3181.77	8.63931	237.017	327.437	2158.89	132.507	53.1769	87.2693	42.081	72.4479	259.398
PC(16:2e_20:1)	22.7134	14.0904	71.5424	3.61901	37.7388	3.02966	17.9565	39.5681	6.85754	110.343	171.441	116.099	9.97967	1.41424	38.4487	3.45204	3.30067	0.903936	21.0986	4.03275	20.497	2.90354	17.552	7.80738	1.71552	3.05927	0.689058	1.83868	2.78357	17.0327	6.28316	5.92135	3.98561	1.18689	9.7982	1.68362	1.05733	19.4283	535.323	8.63931	15.8302	34.7189	651.393	40.7462	16.8266	15.6549	10.819	16.8124	79.374
PC(16:2e_20:3)	0.707203	0.896837	3.24846	0.130881	2.99629	0.261047	0.836453	1.7143	0.235822	6.41281	5.30336	4.06165	0.468599	0.018598	2.173	0.0610139	0.376961	0.0373348	1.44604	0.418308	2.22072	0.0842449	2.84258	0.111283	0.11144	0.269091	0.0696902	0.149777	0.0657428	0.226949	0.511206	0.3044	0.10186	0.0464155	0.42196	0.036379	0.0333258	0.483771	2.64054	8.63931	0.15589	1.05904	15.4853	2.71194	0.484763	1.72563	0.294101	0.862993	8.06819
PC(16:2e_20:4)	14.198	5.88583	52.6893	1.9806	32.7681	3.66211	26.2439	40.9729	9.47348	116.166	198.681	99.0506	13.886	2.40566	45.6151	15.9824	5.91259	3.54466	66.2134	8.32733	48.5961	11.5186	42.4196	14.4067	5.24756	6.93905	0.620196	1.90291	7.93659	66.6119	7.9862	8.29167	9.66064	2.21778	15.612	4.00155	94.4878	53.2259	1169.78	8.63931	81.2884	114.989	270.221	33.6624	8.15283	12.871	5.16991	8.86297	98.4113
PC(16:2e_22:1)	10.4864	7.42282	24.2398	1.21148	19.3431	1.67977	12.3203	36.0718	6.62777	104.805	178.27	56.8031	2.4918	0.328699	10.3094	1.04578	1.15834	0.421773	6.6867	1.13373	4.70905	2.20023	8.02031	3.75529	0.621932	1.29348	0.0849339	0.27471	1.45175	11.0012	1.12758	1.27583	1.28974	0.3048	1.64882	0.442458	2.92565	1.23048	9.06227	8.63931	0.353154	0.904183	205.74	13.6763	5.31576	11.6477	3.87376	5.91665	8.36812
PC(16:2e_22:2)	1.95075	0.897332	9.14759	0.0902281	5.8514	0.305781	4.75229	12.2861	2.10899	5.68464	43.1672	7.50988	0.893312	0.563959	2.15029	0.643181	0.0143565	0.0669696	0.0248777	0.00456747	0.877714	0.0441296	0.166503	1.03447	0	0.00555778	0.00710983	0	0	0.0611453	0.0326915	0.0203058	0.00761932	0	0.116789	0.011326	3.8834	1.89912	41.2636	8.63931	2.86019	14.6673	299.701	7.51807	1.42561	1.86407	1.41085	2.91133	0.480925
PC(16:2e_22:4)	11.7859	11.0345	40.9487	1.89443	21.5894	1.83328	12.1652	20.0004	4.2403	59.6284	109.171	58.8757	9.12527	0.55789	25.3435	1.25269	2.13067	0.558688	12.0135	2.69074	17.1793	1.27372	12.6983	3.79667	1.23118	2.56966	0.514788	1.4188	1.52862	5.87834	5.90496	4.34485	2.94873	1.07341	7.58313	1.08271	5.933	12.8894	205.987	8.63931	15.4535	21.2007	275.425	26.3752	8.95873	12.8667	6.33353	14.0446	74.6178
PC(16:2e_22:5)	2.58728	1.65874	9.11283	0.423724	7.18359	0.904463	4.13585	7.81648	1.18852	16.7765	50.7042	11.9941	1.47103	0.125544	4.04921	0.471812	0.550453	0.142452	2.9081	0.473705	4.05298	0.275204	2.99554	0.967553	0.277602	0.457398	0.0994788	0.309079	0.52493	2.4618	2.00998	1.70965	1.02868	0.350091	3.70535	0.466032	3.37517	0.719567	14.9777	8.63931	0.241472	2.34219	45.0687	4.5052	1.1029	2.6619	1.21328	1.79022	12.0801
PC(16:2e_22:6)	21.2182	15.2263	60.6211	2.68257	36.1411	3.0558	17.4689	31.3579	5.71652	75.0451	113.728	69.8761	15.8144	2.11241	38.7736	8.78191	5.27458	2.20841	40.6737	6.62509	28.8012	6.98336	31.4413	12.0639	5.56518	9.92766	0.723253	2.61596	10.6418	83.4272	10.9948	10.3045	10.9274	3.00802	21.9302	5.82765	54.8301	28.3521	489.489	8.63931	26.4466	59.2253	344.25	26.9533	11.1451	14.5976	7.48911	12.6009	81.0323
PC(16:2e_24:1)	0.0842831	0.00817959	0.0296161	0.0179736	0.0455936	0.0145689	0.23502	1.14627	0.398518	2.43691	7.23271	4.39838	0.0624719	0.0115542	0.0842927	0.052235	0.00695217	0.0234225	0.317599	0.00724529	0.0406185	0.103333	0.235009	0.114291	0.011897	0.0168149	0.00841167	0.0147085	0.0305727	0.14861	0.0690917	0.068666	0.0184413	0.010249	0.171381	0.0171639	0	0.0353313	0.141878	8.63931	0.0851513	0.0322169	3.53143	0.315243	0.00425038	0.0317398	0.0339482	0.0353569	0.837952
PC(16:2e_24:2)	25.7121	15.6025	92.171	1.85779	61.2017	4.46648	1.5425	7.69713	1.72475	4.79118	32.9872	5.51299	2.88798	0.915254	16.765	4.26357	1.47712	0.846706	3.80125	0.274597	30.0977	2.10189	8.72132	2.69897	2.37256	2.4289	1.94558	3.36188	18.4233	22.6475	10.0925	9.74081	4.2885	1.52026	9.66621	3.20724	44.716	15.6471	191.787	8.63931	5.65246	21.466	2505.55	60.0331	8.81261	15.5264	12.3661	23.4964	17.292
PC(17:0)	0.0507284	0.0844466	0.473645	0.0352144	0.243434	0.073003	0.205194	0.804778	0.0910447	0.15535	2.08161	0.19948	0.16991	0.0915775	1.4889	0.309593	0.067186	0.0520556	0.0696619	0.0112568	1.16198	0.111493	0.263405	0.172544	0.0426267	0.0906534	0.312873	0.300935	0.636681	0.275245	0.183844	0.222647	0.163853	0.0697948	0.175816	0.068001	0	0	0.0882088	8.63931	0	0	0.672738	0.419605	0.0157597	0.219072	0.0306911	0.049275	0.0189594
PC(17:0_18:1)	128.91	100.524	643.204	15.5908	467.358	44.3869	93.0501	332.445	43.3682	97.6641	1354.84	99.9804	57.9821	22.6725	216.442	101.344	6.22132	20.2184	22.6182	0.695005	356.834	17.1589	99.346	64.4462	7.46152	18.7226	24.664	24.5307	88.3985	212.848	56.2818	74.0463	26.8437	14.8935	65.4555	12.6689	172.038	63.5228	1032.28	8.63931	44.9741	247.201	5539.23	227.102	39.8987	145.892	44.6753	65.9992	53.5661
PC(17:0_20:1)	0.582143	0.256663	1.92591	0.0700946	2.82564	0.350453	1.44293	4.44468	0.897423	9.63931	19.3562	14.7796	0.181001	0.0758888	0.890128	0.37104	0.156755	0.115609	0.33903	0.218877	1.23924	0.349268	1.37214	0.555782	0.355747	0.47201	0.0198868	0.169083	0.631536	6.89573	0.267622	0.602588	0.718482	0.149592	0.577396	0.201955	3.48369	2.56769	15.6961	8.63931	0.194738	16.4026	23.125	0.967355	0.768354	0.882049	0.564638	0.314428	0.539814
PC(17:0_9:0)	0	0	0	0	0	8.30604e-05	0.126625	0.101543	0.0388739	0.35247	0.202503	6.58583	0.04671	0.0018842	1.08516	0.393543	0.0205867	0.00193117	0.0113341	0.0330124	0.730279	0.052677	0.217557	0.065828	0.463833	0.218792	0.461392	0.983252	4.67553	0.366507	0.53696	0.0714409	0.0534383	0.043406	0.548146	0.177633	0	0	0	8.63931	0	0	0.176219	0.00609036	0.00208133	0	0.000403983	0	4.02512
PC(17:1_16:0)	0	0.00511842	0.0131143	0.000525324	0.0089633	0.000954972	0.129093	0.297163	0.0476924	0.709742	2.25091	0.281914	0.245331	0.0209736	0.791274	0.0179738	0.139543	0.0258	0.770523	0.0714838	0.850459	0.0307487	0.789082	0.100281	0.0829643	0.142196	0.0555079	0.0857153	0.0572615	0.221401	0.245988	0.480414	0.13635	0.0731694	0.426711	0.0493368	0	0.0432585	0.312696	8.63931	0.00485147	0.226606	0	0	0.00127094	0	0.00197399	0	3.5919
PC(17:1_18:0)	1.37742	1.24252	4.3166	0.288247	1.74376	1.00345	56.7568	104.492	13.0027	518.921	416.833	1119.83	2.28334	0.077786	6.31238	4.54044	0.0190879	0.76403	1.26366	1.64642	12.7799	2.39217	6.33713	3.02775	3.73408	1.17058	1.02526	2.70895	4.08165	24.0635	8.98151	2.5457	4.25751	0.646221	12.7661	4.28573	52.7395	224.797	1003.37	8.63931	21.333	303.27	19.0603	2.86132	0.508709	1.3494	0.238186	0.384125	53.8036
PC(17:1_18:1)	7.37851	7.7486	58.4556	0.938948	21.6444	2.50818	4.10633	21.4898	4.03633	7.22876	130.339	6.11519	1.02755	0.479374	4.25115	3.72398	0.188173	0.578757	1.56005	0.38684	13.9402	1.48056	4.64494	2.02288	3.51161	3.19166	3.32593	5.84014	20.6556	28.524	27.3815	8.13411	7.65954	2.41268	16.773	6.16922	59.9198	68.0269	439.959	8.63931	2.69983	62.1481	232.368	15.4592	3.04351	7.88805	1.71333	2.97471	40.8239
PC(17:1_20:1)	5.67612	5.15304	41.901	0.775643	32.9647	2.61872	4.55457	9.31825	2.16091	7.24484	43.5594	8.42871	0.595401	0.194115	2.52878	1.49202	0.106069	0.232077	0.401666	0.0267814	6.91532	0.486627	2.13645	1.18169	0.249851	0.723697	0.716156	0.640391	5.02241	3.81109	1.96424	0.653114	1.22509	0.361587	0.215943	0.624332	2.83537	0.757024	6.0618	8.63931	0.325364	1.90354	256.617	9.26265	1.00893	3.14724	2.43478	3.6161	0.296766
PC(17:1_23:0)	19.6925	17.9021	114.924	3.98943	47.4394	15.489	2.48903	4.40702	0.30791	3.96138	10.4216	35.6569	0.356246	0.0509288	0.995215	0.68306	0.0487626	0.0852842	0.158302	0.016012	3.09515	0.123896	0.564604	0.530771	0.116232	0.412148	0.267409	0.325603	0.74108	3.47232	0.919735	0.763278	0.567977	0.257471	1.74549	0.541873	18.8483	197.839	5589.69	8.63931	33.1162	1126.19	423.595	27.6487	5.15531	13.9507	4.34387	5.43834	0.475279
PC(18:0_16:0)	301.274	325.534	3079.34	64.2314	1406.86	92.2321	221.934	417.858	80.8994	734.68	2212.89	970.814	80.9346	25.3205	313.869	211.474	12.2666	25.2689	75.6703	40.5032	779.135	71.2207	241.51	92.9811	58.5881	61.3413	170.029	141.869	322.582	674.812	235.305	313.709	128.534	38.5571	256.692	50.8389	465.391	380.633	3558.39	8.63931	102.665	593.927	13237	647.086	160.011	344.861	168.289	244.498	1274.47
PC(18:0_18:0)	324.719	352.96	1781.59	79.3254	634.38	134.024	127.606	401.308	62.7301	653.294	1316.51	734.543	86.3841	26.6864	487.018	157.878	56.6209	44.2814	348.165	71.2293	471.158	119.808	272.606	149.111	197.512	178.86	15.6722	90.4916	303.62	2115.05	164.703	220.888	298.501	61.6213	304.683	121.602	394.694	688.11	12846.9	8.63931	740.68	2288.5	10109.3	639.742	240.705	395.276	152.74	170.37	278.57
PC(18:0_18:1)	2173.53	2967.84	19519.6	720.514	8342.83	1430.55	3144.8	6656.78	1027.74	2148.52	39869	1611.99	1123.7	457.236	3369.77	1909.37	104.504	285.237	385.143	22.0328	7404.75	283.427	1489.96	1874.17	136	439.495	490.944	571.928	1926.04	3197.84	1908.35	1183.04	653.32	224.457	1033.62	293.451	2639.23	1320.37	28750.9	8.63931	1065.14	3358.24	85937.1	6155.8	1074.02	3177.35	1230.61	1456.07	769.457
PC(18:0_18:2)	2.70265	4.2271	14.2091	0.388822	8.9871	0.320649	4.51713	5.95028	1.15704	10.0179	24.5451	10.0184	0.575976	0.0140225	0.517467	0.0471875	0.0846176	0.11195	0.829458	0.106551	0.823412	0.241751	0.28827	0.503568	0.467694	0.338449	0.00070423	0.0955731	0.904393	5.90028	0.150628	0.437674	0.441334	0.134418	0.714364	0.256139	0.109466	0.544748	21.3839	8.63931	1.0161	4.44059	59.6547	2.73763	2.31762	2.35987	1.94165	2.53101	0.411694
PC(18:0_20:0)	48.5883	29.4866	157.65	5.23395	106.018	10.3943	20.6568	57.3583	9.10681	22.9463	284.869	23.7121	5.46311	2.92556	9.98154	17.461	1.17125	2.71084	4.32233	0.216163	56.9775	4.07516	19.4688	10.1563	1.90633	3.43737	4.7408	3.88169	12.7353	19.7052	18.5744	8.40724	5.70351	1.46173	7.49622	2.76203	0	67.4045	1292.86	8.63931	8.13824	65.4916	1537	85.2024	16.6994	22.4997	12.4495	20.4727	2.50547
PC(18:0_20:1)	5.23251	9.27083	46.1456	1.39074	24.1096	2.24695	146.505	180.674	26.2817	705.372	1336.48	1032.94	16.1619	0.361417	26.1377	25.5632	0.532235	3.2189	7.68092	5.15048	78.2537	7.43651	25.4757	19.8847	20.1626	7.06051	12.0191	23.7506	44.7775	196.982	74.3452	29.9676	36.5707	6.92806	82.6044	13.3539	42.7662	249.758	1859.45	8.63931	69.3247	490.575	207.915	8.93985	5.47706	7.50441	4.1865	4.43132	363.528
PC(18:0_20:2)	93.8475	182.977	1321.93	53.4005	548.193	93.4563	238.74	516.067	82.3684	709.855	3083.76	960.278	78.8871	28.0795	196.866	135.395	3.77216	19.6965	20.6924	20.5749	454.24	39.9072	121.998	83.4844	13.9727	22.6798	37.3955	38.5334	219.843	234.874	143.062	69.4181	72.0513	15.2178	109.378	22.4827	326.855	486.197	5694.73	8.63931	58.6784	773.241	4852.24	279.608	47.4092	155.984	63.9771	54.7821	643.925
PC(18:0_20:3)	65.3617	89.1508	624.668	17.2832	299.267	26.5292	89.7728	201.838	26.1826	305.233	1228.72	420.029	30.5269	13.5706	78.5174	56.6334	2.04419	8.83826	13.5121	4.13626	214.983	13.9525	46.8845	39.1107	6.87666	13.1381	18.8219	22.7483	51.0374	111.444	91.2377	30.3804	26.5117	7.25498	57.6594	10.5863	212.523	75.7604	773.078	8.63931	29.5935	245.785	2845.45	181.489	30.9513	73.1105	39.319	54.1599	179.121
PC(18:0_20:4)	120.385	179.359	1118.51	46.7778	341.275	68.7564	366.442	516.771	118.868	1302.7	3489.78	1525.82	140.833	45.4384	405.057	277.8	6.91972	44.1602	66.9746	53.5218	1240.62	99.4076	257.882	197.423	20.9982	58.6061	84.5075	102.105	240.697	351.816	176.565	156.149	75.9087	33.2515	150.31	28.4215	1320.48	41.7988	5335.06	8.63931	74.3242	1129.13	6592.16	679.207	68.2785	305.804	106.789	75.9776	1777.61
PC(18:0_22:2)	35.4207	34.0954	217.708	5.74335	247.589	18.9296	89.8762	190.576	24.0046	360.11	940.446	455.307	24.1589	8.72861	55.4925	37.0044	1.38298	5.3481	10.6153	8.96766	125.722	16.049	45.9888	31.2659	9.01995	10.8545	15.6049	18.5502	42.5313	95.0318	92.2974	23.2423	20.2328	6.16683	50.2824	8.79446	139.65	293.092	3783.1	8.63931	99.7407	967.256	1838.2	86.4786	11.7205	31.1438	18.4811	24.8457	231.281
PC(18:0_22:3)	12.8303	11.3115	91.5593	4.74603	40.1341	4.40759	13.0037	214.371	16.6246	694.698	548.456	247.502	5.26358	1.54549	9.05766	4.62692	0.312318	0.759259	1.22469	0.240067	15.8619	0.875601	2.16614	3.37545	0.69983	0.904641	1.17351	0.974664	7.91769	3.55081	2.69739	1.02933	1.78814	0.362672	4.14895	1.24461	33.4038	14.8255	92.8911	8.63931	2.36721	8.83947	327.952	24.4241	3.29981	12.6733	6.64865	8.52326	10.5484
PC(18:0_22:4)	18.1402	38.9076	212.105	6.06677	165.737	19.8418	48.8985	102.605	21.4445	126.259	672.464	269.017	24.8059	8.91029	56.3933	34.1752	1.25335	4.47765	8.45863	6.1989	159.732	13.0075	35.5879	31.369	4.97847	9.19272	11.2082	10.5709	35.775	59.2821	68.8605	21.88	12.3559	4.65806	31.2562	4.99362	88.3842	92.5778	1052.74	8.63931	21.3143	161.535	981.791	72.3141	10.9896	32.0448	14.6591	15.4669	235.456
PC(18:0_22:5)	12.2488	21.8443	76.4407	3.07929	74.1107	6.34737	33.0052	58.9354	10.1713	136.686	435.092	141.458	6.04394	3.48547	37.4335	12.3441	0.9788	2.12842	3.54341	4.23152	70.4075	5.24047	13.4362	10.3162	2.73474	3.64673	14.2047	11.4952	16.6357	38.2248	28.3344	12.3502	6.77739	4.42146	27.0719	3.84207	101.617	8.91808	199.679	8.63931	6.69274	71.5018	1485.05	61.2212	6.57932	34.2773	10.8896	12.6526	132.087
PC(18:0_22:6)	45.7692	65.1917	421.995	10.2702	378.353	22.0765	103.844	225.299	43.9486	194.512	1493.82	258.56	45.9265	17.917	113.479	56.769	2.41899	7.89523	17.1141	0.593277	245.162	8.67034	36.7417	57.0843	3.80855	20.1536	37.731	32.3665	94.3635	84.9894	51.1488	65.2925	26.0467	11.9072	26.9589	7.94849	5.90862	9.0074	75.3025	8.63931	2.19037	14.7428	1548.56	103.3	15.3632	31.1408	21.4424	26.2398	37.6783
PC(18:0e_14:0)	8.86426	7.90636	108.993	1.45923	44.6222	2.02416	0.211322	0.487038	0.0406912	1.08522	0.641548	3.4665	0.27261	0.0979037	1.26996	0.601594	0.0220606	0.106605	0.106073	0.0266102	2.38161	0.0696352	0.269012	0.467848	0.131497	0.0234092	0.0671325	0.0564455	0.170125	1.01884	0.560769	0.133232	0.112834	0.0179134	0.297462	0.0575481	3.17334	0.189571	7.23697	8.63931	0.311614	2.09133	261.267	15.8928	3.18674	5.30916	4.30842	6.55699	0.142367
PC(18:0e_16:0)	9.25132	12.142	106.963	5.95855	49.6155	7.12961	12.5809	34.5637	6.6698	27.6972	137.489	51.8383	8.85086	2.86505	17.4274	14.0419	0.369125	1.74564	1.43312	1.63904	40.405	4.44877	11.9153	9.77288	1.67678	1.28726	3.09611	2.75145	4.67088	11.8047	13.35	3.37089	2.52454	0.520208	5.54292	1.13358	82.0436	7.37718	225.497	8.63931	13.3475	55.6048	407.663	25.6464	4.59035	13.5557	5.3079	7.52227	101.31
PC(18:0e_16:1)	0.102602	0.362741	1.42265	0.0107765	2.59573	0.0696083	27.7369	27.0293	6.42648	102.938	235.757	141.714	5.53554	0.00542319	22.2777	26.7242	0.0486127	2.06768	3.6488	7.53277	79.9563	12.578	36.7008	5.48263	10.1857	3.94935	7.13714	22.0628	27.7013	124.554	32.7259	18.7983	13.9396	4.41805	60.8969	10.4979	0.542377	0.0558056	1.25426	8.63931	0.0211139	0.170742	1.83281	0.279446	0.0220802	0.0391656	0.0868674	0.16496	286.687
PC(18:0e_18:1)	24.5063	29.3695	149.786	7.29209	75.791	12.3566	22.275	36.4395	4.83812	47.4382	509.662	50.3366	9.04703	10.7089	30.3098	26.5317	0.819447	3.76367	5.08103	3.38654	89.1238	8.23926	25.3392	13.5735	3.23561	3.90345	6.20257	6.07186	19.0639	48.2446	24.5221	9.19164	8.82784	2.16399	27.7547	3.58038	72.6235	17.0559	305.842	8.63931	6.37289	57.9167	1455.79	63.5129	10.1366	28.3656	14.1028	26.6106	142.263
PC(18:0e_20:1)	3.94862	6.59955	38.9676	2.16416	30.0309	4.30467	1.55133	5.05547	0.64386	8.01545	12.9517	11.0328	2.10894	0.480928	4.36024	3.29618	0.990766	0.56329	11.5963	0.943922	5.34772	3.07378	7.06793	3.35701	1.45051	3.24497	0.301598	1.24972	4.0498	22.9578	4.27508	3.86402	3.58345	0.636097	2.20103	1.52757	0.255752	1.44475	235.533	8.63931	10.3447	26.3928	142.688	14.9526	2.77827	5.13637	1.74683	3.01657	1.0095
PC(18:1_13:0)	24.7081	20.4366	183.6	4.48441	97.5989	6.49127	0.0898854	0	0.00721486	1.67077	0.29301	1.08537	0.00381366	0.00164339	0.0256307	0	0.00289278	0.00106728	0.0182274	0.0159603	0.0547052	0.015571	0.00536219	0	0.0814583	0.038193	0.0419578	0.0834602	0.107519	0.920647	0.254229	0.185208	0.0831809	0.0332598	0.617206	0.12847	0.585273	0.177523	2.41777	8.63931	0.100227	0.811811	557.79	39.906	6.46119	15.1602	10.2543	15.2661	0.501082
PC(18:1_18:1)	317.296	496.122	2390.07	94.677	1437.59	160.7	719.547	1145.46	272.625	2308.39	8084.93	3179.8	142.407	51.2347	589.55	302.741	10.558	43.4232	69.9662	50.9087	1217.6	103.812	328.466	172.879	37.6703	57.1643	89.3291	91.2733	246.644	470.512	208.612	121.883	115.626	29.3443	261.865	49.8603	515.384	73.8119	1684.91	8.63931	42.0368	569.581	22116.8	906.704	135.425	325.487	190.751	209.131	1208.85
PC(18:1_18:2)	0.0143867	0.00467458	0.0311454	0.391858	1.13142	0.0870971	0.783167	0.970119	0.19199	2.70718	6.98958	2.14751	0.0763692	0.00580881	0.304665	0.0135586	0.0511008	0.0100255	0.586481	0.0818172	0.411734	0.0322479	0.239092	0.0424633	0.0629214	0.167498	0.0996498	0.0816631	0.0580582	0.129446	0.31461	0.424586	0.149699	0.0369775	0.50538	0.0218069	0	0.00693239	0.131394	8.63931	0.0131372	0	0.33478	0.0749543	0.0138426	0.0159522	0.00988241	0.013315	4.13119
PC(18:1_20:3)	130.775	199.643	1242.38	23.6318	963.619	48.5329	80.336	87.9554	15.3929	499.025	550.806	517.01	17.9688	3.95032	83.6515	66.0329	0.712579	9.6931	17.7513	32.3651	250.705	43.851	108.039	27.8176	40.4636	30.9618	42.9608	94.5399	167.667	554.199	179.544	102.999	95.3965	25.2956	344.25	51.5549	17.3161	18.3064	233.247	8.63931	5.59348	29.0849	7534.9	393.165	59.2074	137.02	92.3954	124.076	1589.79
PC(18:1_20:4)	7.96583	7.86108	53.1254	1.12494	45.4509	5.6221	81.861	78.8361	19.6711	254.691	636.774	243.934	9.86582	1.31854	20.291	17.56	0.913899	2.1234	7.90965	6.98593	81.1097	8.05142	22.8503	9.41826	2.45702	2.65239	2.59413	5.13512	15.0191	20.8569	9.57914	6.23581	4.07749	1.30574	7.8761	1.15844	48.8107	2.31009	135.892	8.63931	5.36623	10.3896	267.877	18.1784	2.73401	6.04197	2.37832	7.06466	220.21
PC(18:1_21:0)	0.0178474	0.0129197	0.0887881	0.00207378	0.100157	0.00447282	0.152427	0.563754	0.126868	2.06836	1.88229	1.54818	0.0448814	0.00383186	0.112524	0.0381693	0.012333	0.00347732	0.126266	0.0104625	0.137157	0.00899522	0.0856184	0.0627016	0.023753	0.0439114	0.00925802	0.0211815	0.00321494	0.101483	0.0784207	0.095503	0.0309566	0.0187986	0.14002	0.0154489	0.818602	1.09039	12.7367	8.63931	0.182727	1.05131	0.264328	0.0574911	0.00495901	0.0138746	0.00758342	0.0264408	0.907077
PC(18:1_22:0)	58.8801	99.2271	408.213	45.2284	310.763	25.7939	25.3882	75.1948	16.1722	77.1089	340.778	95.316	5.75675	2.39116	25.4616	15.165	1.23275	2.54899	6.37837	0.843432	54.4816	4.72156	19.0076	10.7568	4.69857	8.08744	7.13679	11.7903	39.7436	70.5232	69.6259	24.9171	16.5787	4.97914	33.5766	8.94379	7.18875	11.4074	496.275	8.63931	5.96851	24.0759	1945.46	120.647	17.9224	47.8959	26.3847	27.6891	8.06704
PC(18:1_22:1)	10.6512	44.0748	378.517	18.712	99.8185	16.8482	5.80609	33.9024	2.34272	16.6317	75.3415	16.3698	0.953925	0.593194	2.6389	5.77873	0.298329	0.506486	2.59172	0.187706	15.2384	1.37379	4.3734	1.51168	1.11162	2.65243	2.90619	4.43418	9.71568	27.634	15.496	7.71768	5.00608	1.5973	11.7226	2.20269	23.4269	15.9844	290.155	8.63931	11.0878	37.1894	313.176	128.568	26.609	70.1889	36.2314	34.6273	4.51829
PC(18:1_22:6)	5.74164	13.6156	106.376	1.14183	44.9926	2.69418	11.8682	30.3552	5.09021	46.3292	131.006	53.6525	6.06337	1.7796	13.1836	6.38487	0.231931	0.6574	1.62054	0.979164	48.1399	2.50848	3.43106	4.61928	1.54159	2.39987	7.80198	8.22899	20.3632	35.2289	9.50927	19.8191	8.90327	2.3358	15.0852	3.67798	19.8824	7.54982	252.857	8.63931	9.88136	50.3256	312.142	20.6527	4.92444	4.55815	4.48006	18.6913	97.3945
PC(18:1_23:0)	0.0930637	0.240844	2.00218	0.0491099	1.27241	0.111543	2.02855	3.34174	0.808373	12.0215	30.937	8.95913	0.373021	0.0444366	0.764557	0.22206	0.103336	0.0419687	0.885411	0.0939691	0.447365	0.222297	0.742742	0.328823	0.0516699	0.0980434	0.0164799	0.0423698	0.0362042	0.746947	0.103871	0.180561	0.0655638	0.0279665	0.300937	0.0526133	0	0.212854	1.85696	8.63931	0.203999	0.196439	1.11534	0.105674	0.0469017	0.0946372	0.0467726	0.0778171	2.02484
PC(18:1_23:1)	4.57084	1.3476	12.7436	0.353044	7.84288	0.583072	3.4594	16.2559	1.71004	7.90153	44.077	9.53288	3.88561	1.86793	12.0762	6.23812	0.281284	0.936132	1.08326	0.0807867	22.6603	1.37441	4.88575	6.8147	0.198101	0.765008	1.29178	0.689404	3.9137	0.931964	3.54845	0.827471	0.304773	0.350523	0.326818	0.682539	2.72813	0	1.50728	8.63931	0.118036	0	257.029	9.24175	0.607555	3.60595	2.57507	2.89477	5.08259
PC(18:1_24:0)	3.08316	5.54873	42.1281	1.16258	45.5754	1.76318	15.8368	22.0607	6.84542	85.366	152.885	84.6862	1.43595	0.183738	3.86872	1.36559	0.356491	0.191009	4.7409	0.468366	2.42355	0.933114	2.99647	1.50659	0.514098	0.664708	0.122698	0.277304	1.79193	5.92357	1.822	1.21345	1.16636	0.215988	2.39635	1.01536	0.309259	0.822025	1.20655	8.63931	0.60789	0.0502182	96.1221	3.77697	2.45996	5.35246	3.52766	3.66719	6.50125
PC(18:1_24:1)	1.41456	2.96164	12.6685	0.332476	8.26372	0.520565	3.16029	7.29638	2.04397	26.156	40.2042	33.2139	0.829869	0.0751114	1.42322	0.393128	0.130577	0.0653651	1.4547	0.18432	1.03698	0.354017	1.35387	0.673832	0.16829	0.344632	0.0473627	0.0988402	0.389352	1.82197	0.262391	0.520756	0.390936	0.101666	0.706729	0.185164	0	0.0622891	0.613946	8.63931	0.117487	0	16.1457	0.991242	0.364353	1.03723	0.661463	0.660069	3.65738
PC(18:1e_16:0)	36.0199	56.8682	303.165	9.46999	307.026	11.6461	60.9725	56.0391	9.23448	295.978	419.651	410.966	12.1987	1.45373	28.0918	36.3306	1.42266	3.82597	29.5448	9.95098	72.5242	16.0415	33.5352	17.564	4.02657	4.74596	0.770917	2.54177	8.1264	54.1089	5.53089	5.18871	7.48697	1.43653	12.0853	4.39328	5.50176	8.17205	157.573	8.63931	23.3973	18.2924	3089.07	87.5604	21.5352	43.7999	24.2317	40.2679	156.703
PC(18:1e_18:1)	8.46371	11.4334	95.0709	2.74541	62.0844	6.85157	21.7885	97.1268	8.80651	132.78	238.502	118.565	23.2105	4.47116	39.2208	17.1921	2.09943	2.62678	35.7208	2.77359	42.06	8.90047	31.3055	23.7905	1.53484	1.66561	1.17434	1.98705	4.21777	14.9884	4.29374	2.00536	2.0948	0.478484	2.89743	0.808375	95.611	34.9116	817.028	8.63931	35.5182	101.611	527.514	30.0186	4.91543	11.8937	6.42724	8.54301	36.3379
PC(18:1e_20:0)	16.5704	5.68714	51.8549	1.40523	95.1703	9.0992	5.7451	28.4398	3.80085	52.7364	74.5388	50.849	17.0089	3.41858	30.1325	31.9768	10.2147	6.85648	91.3801	8.89914	57.5291	19.8092	55.4173	19.5022	32.9119	49.0752	0.0386816	15.9948	57.7926	379.283	16.8151	44.2312	58.2759	11.2968	37.7187	18.2796	1.15852	16.1196	106.173	8.63931	9.43457	37.4586	452.612	15.1545	16.2748	11.6098	7.38872	2.92907	6.66984
PC(18:3e_22:1)	13.1313	15.0783	105.188	3.42763	43.8353	11.7712	9.88501	83.6894	13.4151	40.0605	191.09	40.8593	6.87131	2.53407	37.4513	8.17176	1.54962	1.33366	3.69811	0.795496	44.6097	2.31932	11.4687	13.4877	9.27728	7.37621	6.78193	13.2993	32.1476	126.178	57.8191	19.6232	17.4236	3.57128	52.0206	8.21714	429.553	51.9365	317.253	8.63931	18.6771	73.775	1333.65	66.4626	12.2831	26.3543	8.76771	10.5101	353.204
PC(18:4)	0.724553	0.761631	2.35168	0.212917	1.46034	0.332813	2.77201	7.89881	0.409223	0.840567	6.38269	2.03122	0.581582	0.200931	2.14082	0.699455	0.0858255	0.0808442	0.14101	0.0110075	3.76106	0.16296	0.429359	0.550117	0.102432	0.305601	0.361915	0.442233	1.81396	0.640803	0.920994	0.522947	0.425849	0.311078	0.417873	0.135967	1.70168	3.17614	13.2885	8.63931	0.742231	10.9684	10.921	3.40106	0.241616	1.28535	0.203729	0.128349	0.0446679
PC(19:0_18:1)	7.04561	7.55029	40.0242	1.74079	19.8015	4.22789	0.520662	0.484996	0.288439	0.358389	4.86729	0.334382	0.0503792	0.0392949	0.443817	0.251576	0.011801	0.036982	0.120632	0.00287195	0.668875	0.0467511	0.23521	0.114053	0.0536188	0.310402	0.317557	0.551339	1.61394	2.49765	2.0913	0.915271	1.01591	0.227928	1.15627	0.43828	0	3.19189	72.7784	8.63931	0.673341	3.22823	215.594	14.0054	2.31383	6.82519	1.80325	2.30943	0
PC(19:1)	0.132722	0.526173	1.21486	0.0924523	0.593614	0.152412	0.629899	1.26594	0.162701	0.519435	4.65083	0.923008	0.279391	0.128331	1.66911	0.528787	0.0781276	0.0778387	0.0957945	0.0183038	2.76435	0.169172	0.528034	0.268852	0.0771321	0.18714	0.348796	0.474391	1.08747	0.528222	0.453858	0.339934	0.211737	0.134212	0.279839	0.0964666	0	0	0.30412	8.63931	0	1.09232e-05	2.84222	1.14975	0.0581799	0.662154	0.109752	0.0616913	0
PC(19:1_14:0)	6.65854	23.6443	165.29	3.43451	56.4127	3.32933	13.9007	11.053	4.26038	21.911	189.153	26.0927	11.9912	5.72321	35.3598	14.8534	1.0495	3.86814	6.40656	0.758252	71.4846	6.04201	24.7308	14.1739	1.89723	4.16369	6.15357	4.7163	16.6088	27.1485	13.2184	8.38281	5.33746	2.18634	8.26285	2.09151	18.8808	4.5628	825.868	8.63931	10.4646	32.4778	252.851	9.32707	7.24848	6.47899	2.21043	19.2133	21.1161
PC(19:1_16:0)	25.0755	53.5276	286.027	11.907	65.1497	22.5836	24.2442	48.4734	5.76228	191.27	310.241	402.027	11.928	1.08784	39.1763	33.2421	0.567123	5.49201	7.21687	12.9328	130.624	20.5261	50.9938	12.5855	13.097	10.328	13.5209	22.3412	43.9187	122.692	61.7304	31.7525	25.8981	7.02307	69.3678	12.645	522.454	32.8795	944.427	8.63931	16.8625	278.414	2179.31	88.8591	17.2439	53.9916	17.9162	15.672	906.043
PC(19:1_18:1)	5.89629	5.52765	50.1866	2.52248	21.249	4.80849	2.04311	3.24862	0.569175	2.77643	21.4111	26.2859	0.456428	0.0432163	0.256173	0.143676	0.0205492	0.0256926	0.144604	0.151948	1.51408	0.237961	1.14746	0.299894	0.241089	0.362805	0.165101	0.168025	1.11569	1.88547	2.20347	0.544193	0.212185	0.154681	1.4456	0.515888	3.98902	5.2052	115.289	8.63931	3.78211	22.1733	304.174	18.9188	3.61971	5.24745	2.66543	3.78757	2.88059
PC(19:1_22:0)	9.98715	6.64406	89.0198	2.55334	67.1276	5.58326	4.42135	10.2756	2.64121	10.248	71.2447	8.99254	3.114	0.945519	15.7364	7.17811	0.558072	1.58451	2.21601	0.203469	23.5896	1.76273	8.1506	5.45572	0.958333	2.67561	3.04481	3.51145	11.3975	16.9564	18.1658	6.44003	4.22624	1.49924	9.00096	1.89725	0	0.698226	10.7298	8.63931	0.784833	2.36887	272.744	11.2754	2.21777	4.0441	4.00189	4.56211	4.43302
PC(19:1_22:1)	1.74863	2.75208	9.83806	0.365387	11.5603	0.565813	1.66169	5.45309	0.771939	2.29172	14.3886	3.54481	0.718846	0.483092	5.27664	2.39156	0.115911	0.41415	0.714625	0.191453	11.9031	1.00165	3.74831	1.49195	0.152238	1.03754	1.39524	1.16688	5.82905	7.4287	7.39451	1.76386	1.92835	0.629016	3.33048	0.783707	0	0	0	8.63931	0.0316335	0.146673	17.4217	6.34805	0.334684	0.935943	1.16722	1.25464	1.75347
PC(20:0_14:1)	5.86107	10.944	65.7106	1.97736	18.9563	7.36058	0.845568	3.53838	1.50147	59.1023	6.32293	11.7908	0.0788992	0.235607	1.32384	0.293448	0.0399194	0.029466	0.060272	0.0668647	1.83785	0.164312	0.489979	0.517395	0.101926	0.175302	0.319856	0.401999	2.10125	1.85188	1.51439	0.73056	0.446543	0.10311	1.19112	0.285384	1582.45	2281.83	21766.1	8.63931	473.965	4319.36	167.39	13.7686	2.33332	6.51458	2.43977	2.81318	1.07171
PC(20:0_16:0)	1.06653	1.53058	4.89354	0.0785543	2.02743	0.0611817	0.109377	0.58137	0.0397999	0.763796	0.530493	1.5996	0.659492	0.127045	1.33541	0.845991	0.346734	0.241587	3.84433	0.577233	1.74722	0.614701	5.24082	0.63873	0.22733	0.496681	0.0417854	0.53224	1.40963	14.0616	0.178338	0.528455	0.703253	0.15955	0.434737	0.301634	1.07809	8.8302	62.6209	8.63931	3.08881	25.7509	18.2928	0.412989	1.10902	1.45369	0.490851	0.86654	5.69892
PC(20:0_18:1)	75.0167	306.576	354.568	8.15713	1572.97	80.4778	132.138	441.94	75.0412	133.364	1712.75	205.967	49.4684	26.4919	425.267	65.4535	14.122	14.3503	40.8098	1.30903	488.113	37.663	114.51	79.9543	10.2955	28.7516	59.4008	27.8504	92.2165	97.5408	95.5658	45.3555	41.65	15.1745	27.3885	13.6324	17.9384	24.1544	189.165	8.63931	3.01848	48.2956	979.721	90.1127	13.5086	23.9553	47.4574	96.7273	20.215
PC(20:0_20:2)	20.8066	16.74	90.7344	6.19949	35.5229	15.4001	4.23485	13.5944	0.543127	9.27523	67.1194	8.44176	1.08516	0.727322	5.14306	2.00303	0.131849	0.471517	0.82167	0.0248821	11.3581	0.610605	3.90178	2.60083	0.625313	0.763478	1.04894	0.902714	3.73113	5.39174	6.95839	2.32504	1.42442	0.462495	2.58392	0.642002	15.3435	26.6166	881.475	8.63931	22.8616	138.353	989.979	43.5971	8.48127	32.398	8.49703	4.01697	0.868557
PC(20:0e_18:1)	30.1464	17.5411	70.9703	2.51579	40.4093	1.18207	30.146	47.9124	12.7543	130.4	121.074	69.3039	17.1006	1.37436	131.07	4.63016	24.0586	2.99082	95.6995	22.398	129.556	3.71764	130.564	6.40186	21.2777	39.8014	16.2543	26.1472	22.1395	59.2945	98.5553	96.675	49.7473	18.8306	210.927	21.1275	1.61722	124.211	891.694	8.63931	67.8808	295.723	999.631	50.0427	11.0819	14.7673	10.9742	14.0564	368.161
PC(20:1_18:1)	6.74155	3.86602	6.13593	1.15429	6.90672	0.476712	9.72656	8.04944	4.41477	53.3697	90.8174	75.3925	1.33082	0.469359	2.70623	3.78434	0.0847975	0.981538	1.42326	1.67409	13.9534	1.26845	3.8224	1.1991	4.60787	2.784	2.98253	8.29946	9.65565	58.8371	26.1797	10.7017	11.0185	2.40329	52.0908	6.42383	3.37827	1.13669	14.3227	8.63931	0.1294	6.22016	657.812	23.8908	3.59674	7.87108	6.65594	4.33361	51.9755
PC(20:1e_16:0)	0.0431279	0.0636341	0.175908	0.00293004	1.2943	0.00477232	29.1672	23.9339	5.30752	113.581	210.346	190.135	3.44015	0.195417	6.79062	9.49105	0.00428671	1.41624	0.99113	2.51114	33.1318	4.51946	11.4245	5.57444	2.15146	0.757549	1.99587	2.48287	5.59835	14.8902	7.06485	1.72576	2.9877	0.720408	5.63246	0.727579	0.351131	0.306852	2.55062	8.63931	0.0534598	0.655511	22.6777	0.0340872	0.00848962	0.0353601	0.0129153	0.0476431	54.1397
PC(22:0_14:1)	0.341272	0.929476	3.41019	0.0650162	1.89984	0.223229	0.540434	3.20267	0.541569	4.31988	7.3927	4.31224	0.682274	0.169708	0.728043	0.48475	0.0358225	0.0708503	0.426853	0.217423	1.64444	0.171548	1.46241	0.406349	0.269155	0.0511981	0.163664	0.165379	0.30639	0.502669	0.571186	0.200573	0.0676825	0.035174	0.516045	0.108964	0	35.3575	349.892	8.63931	0.562429	47.6152	45.2847	1.12754	0.123766	0.910025	0.338283	0.472174	0.711309
PC(22:0_20:2)	43.3607	48.6034	160.09	18.7459	187.176	40.5307	48.4274	51.0334	8.87038	279.173	397.571	361.448	5.74118	4.45033	28.9392	13.4145	0.245787	2.73876	6.35419	6.0162	67.3308	13.8025	37.0187	14.1407	9.44506	5.26708	6.83251	12.0139	29.4374	93.0066	61.9376	15.6135	16.0584	3.97768	41.235	7.92161	0	1.08251	17.8727	8.63931	1.40516	4.53865	572.802	114.718	5.65558	84.1004	23.1955	10.1426	126.078
PC(23:0e)	0	0	0.00877223	0	0	0	0.158611	0.342401	0.146193	0.895928	1.53226	0.64052	0.355148	0.0568916	1.25584	1.47277	0.034609	0.364007	0.150095	0.120873	3.23798	0.40413	1.83133	0.460376	0.0851822	0.0936924	0.118697	0.187681	0.584283	0.559554	1.02619	0.17999	0.189551	0.0589759	0.27886	0.0797701	0	0	0	8.63931	0	0	0	0.0128632	0	0	0.00250917	0	2.05799
PC(24:0_20:2)	0	0.0245289	0.543572	0.0331959	0.117643	0.0436686	12.7074	8.88425	2.8515	78.2447	205.484	96.4251	1.43469	0.181749	2.60493	2.61317	0.0114362	0.503269	2.12543	0.938043	7.76578	1.58795	4.06427	1.89957	0.34897	0.185438	0.306062	0.614849	0.635022	0.872826	2.70712	0.340307	0.478391	0.0803835	0.885313	0.390468	0	0	3.29863	8.63931	0.0930203	0	1.58561	0.138452	0.00330368	0.118937	0.00436983	0.0104143	22.7112
PC(24:0_20:4)	0.00650838	0.00208446	0.0139763	0	0.00778783	0	0.61195	0.570711	0.183292	1.91424	6.15666	2.47589	0.0400671	0.00374075	0.106869	0.0114223	0.0246436	0.00123984	0.0752627	0.009248	0.0689233	0.00834257	0.0875142	0.0138906	0	0.00153786	0.000965029	0.00128354	0	0.0170331	0	0.00384952	0.00190953	0.000256696	0.0059049	0.000533558	0	0	0	8.63931	0.0153902	0.0209787	0.107944	0	0.00109482	0	0.00291655	0	0.149174
PC(24:2_12:2)	43.7841	91.2044	444.728	10.1053	352.638	16.9928	85.3561	73.2695	19.6533	590.465	520.297	410.081	10.8157	0.176054	9.53358	21.4147	0.0449905	3.19202	2.44468	8.56966	68.9233	8.66207	19.6894	9.43452	0.36314	0.198711	0.618734	0.393945	0.306059	3.31462	0.72251	0.694943	0.321346	0.113964	3.6272	0.425807	1.39071	0.602942	15.6981	8.63931	1.22923	12.0821	2018.21	122.922	20.6602	46.2829	32.1459	56.9613	396.18
PC(25:0_18:1)	0.0102734	0.066835	0.397925	0.0190073	0.3494	0.0260301	0.490135	0.502228	0.228613	2.0487	4.73616	3.67689	0.0408627	0.00940084	0.272992	0.127702	0.0483354	0.0186182	0.599737	0.023057	0.114812	0.0782672	0.343366	0.0355211	0.0123954	0.0299845	0.00763589	0.00476577	0.0193295	0.300506	0.0413383	0.0348101	0.0393365	0.00759212	0.119456	0.0169734	0	0.0389248	0	8.63931	0	0	0.849898	0.0656743	0.00673406	0.0217982	0.0161878	0.0271681	0.224474
PC(25:1_16:0)	11.6094	7.83082	44.7171	1.22396	32.7264	2.4821	21.1574	50.0569	7.99026	119.467	269.968	123.753	16.7571	7.98753	52.241	24.3885	1.33523	4.79187	5.9101	4.17662	90.7595	12.5371	32.4179	29.4037	3.81779	4.26587	8.91459	6.71916	16.6772	50.3363	52.9406	10.073	8.84441	1.89601	22.7917	4.99085	0	2.03877	34.0491	8.63931	0.617264	5.91683	469.192	16.4645	2.42952	6.99345	4.62983	4.6949	132.041
PC(26:0)	1.30674	0.577716	2.11878	0.181716	2.27029	1.76561	2.06121	5.6348	0.706169	8.09284	23.6698	29.0836	0.363482	0.0688501	19.7226	4.22439	0.537937	0.05495	0.364502	0.0707748	3.21179	0.314781	7.44601	0.409548	1.97841	1.909	6.26009	17.2226	31.675	4.21569	3.52644	0.660047	1.13437	0.653831	6.32947	1.05483	0	0	0	8.63931	0	0	14.9819	0.375503	0.317912	0.453917	0.864216	0.871037	9.11895
PC(26:0_10:2)	0.00151437	0.00238983	0.0143423	0.000443041	0.0054952	0.00262824	0.0638874	0.0130264	0.0011657	0.00104512	20.6111	0.0122372	0	0.000170847	0	0	0	0	0	0	0	0	0	0	0	0	0	0	0	0.00124736	0	0	0	0	0	0	0	0	0	8.63931	0	0	0	0.00177348	0	0.00479079	0.00250118	0	0
PC(26:0_18:1)	0.182657	0.823112	3.31481	0.0459509	2.75711	0.0999745	1.47174	1.35122	0.287521	5.99099	11.6159	3.25055	0.0318954	0.00759913	0.0652122	0.136913	0.0226871	0.0101007	0.291827	0.0186359	0.136625	0.0483659	0.193554	0.0323401	0.0259174	0.0392162	0.01723	0.0161899	0.0345964	0.327308	0.0399807	0.0607591	0.0589429	0.00985713	0.210213	0.0282907	0	0.0487091	0.797272	8.63931	0.0438264	0	9.58131	0.665708	0.0425094	0.206566	0.193711	0.144487	0.21429
PC(26:1_10:1)	0.0324494	0.00147742	0.0128919	0.00119593	0.039182	0.0122211	2.20717	0.0758863	0.00293372	2.3297	16.1563	0.0423654	0	0	0	0	0	0	0	0	0	0	0.000450159	0	0	0	9.71208e-05	5.44436e-05	0	0	0	0	0	0	0	0	0	0	0	8.63931	0	0	0.560085	0.0477409	0.00139637	0.0281194	0.00984996	0.026358	0
PC(26:1_12:0)	51.0807	201.893	1045.44	47.1197	425.174	78.4283	17.2058	67.9084	11.7608	16.5067	313.715	7.23058	5.68602	3.04922	12.2899	17.5294	1.65148	3.46045	6.41495	0.22004	70.7293	2.72041	20.201	13.2178	4.18655	12.4811	11.3099	16.6161	52.83	91.3712	43.1308	35.6169	22.6161	7.17753	42.4494	8.75174	770.669	100.35	2601.71	8.63931	31.3188	510.086	3413.72	256.847	42.9493	169.704	28.8609	37.0834	5.96275
PC(26:1_12:4)	2.99218	3.04509	42.6795	1.46052	3.76277	0.612324	34.1593	65.6745	17.6456	39.9041	438.26	20.7703	21.9851	6.63864	55.4382	28.1541	1.33048	4.74278	6.88334	0.204664	149.93	4.81165	18.897	20.1196	1.83795	7.55636	17.6453	14.8673	40.8797	43.3675	24.5186	23.7349	9.68876	4.77654	15.5331	3.38394	90.6182	24.1728	948.102	8.63931	25.8353	183.519	247.2	6.85993	0.987625	3.39202	2.41681	1.16962	44.842
PC(26:1_14:0)	0.00222905	0.00311804	0.166037	0.00114244	0.0199472	0.00163202	3.82118	0.0870555	0.00711188	0.135806	1.91837	0	0	0	9.97442e-08	0	0	3.98811e-05	0	0	0	0	0.000391983	0	0	0	0	0	0	0	0	0	0	0.000132995	0	0	0	0.101873	0.534648	8.63931	0.00439258	0.200457	0.107179	0.0057108	0.00045316	0.0166824	0.00204787	0.00386679	0.00373701
PC(26:1_16:1)	40.935	24.4052	167.15	3.91357	114.664	7.7413	41.395	108.564	19.3331	102.033	552.766	87.8111	16.4213	7.52054	43.3353	26.8894	2.18033	4.11542	9.14575	1.02074	99.2312	5.68551	34.0628	27.1163	2.49372	5.9728	9.16462	6.45223	24.8963	28.1451	28.6738	12.4783	5.8903	2.57802	7.77394	6.12206	0	0.603467	13.168	8.63931	1.55393	3.23239	2185.96	63.5501	9.69387	26.0418	18.0724	14.462	8.82804
PC(26:1_18:1)	0.102514	0.722638	1.49354	0.0361658	1.0021	0.108598	0.647484	3.1699	0.834707	6.48808	20.1459	5.51429	0.130418	0.0103551	0.365985	0.056768	0.0278422	0.00795935	0.355147	0.0306899	0.133223	0.0711398	0.277849	0.123261	0.0178962	0.0437833	0.00896057	0.0118142	0.0872665	0.487961	0.0360843	0.0473816	0.0463515	0.0144049	0.106741	0.0321313	0.282627	0.0344651	0	8.63931	0.0381193	0	3.83149	0.278764	0.14464	0.155922	0.134113	0.112995	0.670979
PC(28:0)	3.51929	3.99303	22.2347	0.88862	13.0076	1.88466	8.54551	13.4132	3.59513	31.2968	66.9208	29.7143	2.11652	0.573126	6.1337	2.46573	0.198969	0.423711	0.716669	0.384323	10.8113	0.814204	4.01358	2.36309	0.666959	0.698938	0.894856	1.30617	3.80525	5.28398	2.95507	1.73989	1.39285	0.45801	2.67997	0.571871	0.151956	0.0641292	1.41727	8.63931	0.0180599	0.25326	71.4939	2.88205	0.737191	2.69198	0.459659	0.91154	5.651
PC(29:0)	0.877841	3.2703	19.7422	1.01085	6.62856	1.19652	3.08547	6.65677	1.4505	1.45675	53.2703	2.57531	2.17107	0.881085	5.97103	3.2744	0.234677	1.00899	0.564828	0.0689094	10.6838	0.876491	4.90299	2.20732	0.239876	1.13555	1.42662	1.65544	5.6383	4.00197	4.14967	2.2445	1.67481	0.775553	1.73155	0.463361	0.122742	0	0.773196	8.63931	0.0260681	0.0689861	26.6285	3.21126	0.434122	2.38649	0.681155	0.769157	4.91918
PC(30:0)	70.5937	109.222	881.99	28.7922	348.085	55.5362	258.068	458.925	92.6103	753.182	2462.95	1324.27	45.2484	15.219	149.669	88.4513	5.77342	10.7817	20.3034	6.61294	309.67	18.824	92.0098	56.7549	18.8933	19.9536	35.9853	37.9835	124.196	233.467	81.9897	62.9639	52.6418	14.2024	112.05	24.0635	142.531	312.133	3532.59	8.63931	151.882	647.755	2091.05	161.57	26.292	89.6076	37.0642	60.5937	90.3309
PC(30:0e)	0.963047	1.91159	12.026	0.611054	2.39108	1.07917	9.29606	13.2594	2.18791	33.1116	73.9701	43.0352	1.47905	0.657155	3.50419	3.84024	0.0684576	0.648289	0.666728	0.374038	11.2104	1.23539	4.46221	2.15037	0.551014	0.461592	0.977818	1.4434	3.36829	4.50347	4.62512	1.26727	1.7308	0.371401	5.52477	0.488583	5.43189	0.993731	10.8988	8.63931	1.50349	5.54599	13.4783	1.45939	0.221359	1.26042	0.400588	0.397677	7.86488
PC(30:1)	3.95808	7.44365	35.9304	1.78068	31.3585	2.69946	25.6795	19.1906	6.79783	61.5655	97.6904	71.1846	3.03427	1.07042	3.30048	2.48392	0.119187	0.507064	0.698199	0.676372	6.40823	1.28099	4.00862	2.3652	1.11922	1.28075	1.33131	2.51952	4.47601	7.57868	4.99239	2.17889	2.87614	0.662844	3.89306	1.29158	0.344502	0.107928	0.48989	8.63931	0.0396765	0.143802	75.8643	10.8566	0.930071	4.76874	1.25286	1.60625	13.9787
PC(30:1_18:1)	0.317933	0.436018	2.28736	0.0829512	2.9325	0.593225	0.0328762	0.0245976	0.00615734	0.132958	0.660528	0	0	0	0	0	0	0.000164433	0.00514787	0	0.0080416	0	0	0	0	0	0	0	0	0	0	0	0.00138724	0	0	0	0	0.0209074	0.177419	8.63931	0.0211222	0	18.7107	0.392165	0.0721158	0.540543	0.202241	0.267991	0
PC(30:2e)	0.363818	0.217842	1.08946	0.0730516	2.46555	0.18687	0.0502573	0.14488	0.00911269	0.203262	0.271364	0.518148	0.00944872	0.00347878	0.00483581	0.00619824	0.00480881	0.000967883	0.00688996	0.00289359	0.0266236	0.00221549	0.00189071	0.0079307	0.0114795	0.0060493	0.00215106	0.0119357	0.0462905	0.0718047	0.0362171	0.00943848	0.0130796	0.00539947	0.0570216	0.0110142	0.218543	0.079036	0.349892	8.63931	0.00789306	0.186669	2.86458	0.661618	0.0729372	0.291479	0.017698	0.142019	0.181838
PC(31:0)	7.76828	12.0756	115.394	3.48574	37.4779	3.61571	41.6927	42.3966	15.351	69.5201	507.937	150.983	17.4548	3.42063	47.4791	45.7882	1.11184	9.45933	7.66874	4.86667	127.737	9.89322	73.1451	22.6481	7.93922	8.12285	15.8744	22.4169	44.9156	85.9327	113.019	17.7931	22.7728	7.42106	40.1726	5.51949	16.9117	5.08236	129.377	8.63931	7.16461	51.8367	346.483	24.0992	3.89567	12.7671	6.45448	8.63525	147.121
PC(31:1)	0.0268702	0.0464921	0.330921	0.0104036	0.0506193	0.0224536	0.347566	0.808646	0.206771	1.18194	6.57375	1.67243	0.604634	0.259713	1.81129	1.22711	0.0236419	0.342609	0.0781459	0.0721718	2.15898	0.147845	0.807838	1.06455	0.189914	0.178266	0.211183	0.21163	0.451619	1.28971	0.670886	0.351282	0.341593	0.101085	0.5869	0.163983	0.67594	0.0789704	4.17398	8.63931	0.0943125	1.37384	1.1835	0.175538	0.0228835	0.0582403	0.0217777	0.0228496	6.77374
PC(32:0)	6.20908	6.74503	32.7117	1.47275	11.8081	5.87621	4.94354	2.00503	0.312508	17.019	75.2139	5.3659	0.164831	0.0261999	0.35744	0.23056	0.0560925	0.0309153	0.474713	0.00602715	0.62533	0.0276407	0.333216	0.313829	0.0433656	0.216542	0.191344	0.15673	0.873872	2.42096	0.125351	0.362493	0.277107	0.0311326	0.252373	0.0794685	235.766	3241.77	28755.9	8.63931	320.815	4674.15	90.7757	9.44324	2.83695	6.01442	0.723814	2.26411	0.0601072
PC(32:0e)	0.381255	0.41887	1.60755	0.034893	2.01247	0.548681	3.96449	16.9676	2.93939	5.98171	94.4692	9.311	6.59093	3.52177	24.7824	9.75881	1.41501	1.49462	2.46899	0.061438	31.3324	3.47745	13.902	9.29154	0.848125	3.54772	5.81949	5.03016	12.8116	19.0445	9.27061	6.28211	4.37405	1.56792	5.34746	1.45412	19.6624	37.8302	763.959	8.63931	22.2487	98.4276	8.82211	0.615374	0.185733	0.371827	0.080532	0.172528	5.52478
PC(32:1)	58.7013	116.202	685.711	34.3918	206.182	112.704	21.3707	57.4375	12.4147	58.2987	298.12	66.795	12.3951	3.98664	37.2196	20.6121	2.27021	5.10291	17.5426	1.77881	68.4833	7.02496	25.1491	13.4621	4.83271	8.31426	11.9016	14.4481	39.1563	87.463	33.7609	27.8164	16.8736	6.34761	29.3811	7.79078	340.854	461.309	1953.06	8.63931	66.8255	245.956	1984.02	132.486	30.6815	118.883	28.6891	29.9298	7.53344
PC(32:1_18:1)	0	0.0271968	0.17104	0.00637048	0.0610204	0.0139362	1.37773	1.05235	0.484215	2.59215	5.74228	3.94941	0.0495578	0.0224445	0.635669	0.159542	0.00169595	0.0239425	0.0226826	0.024383	0.609802	0.0381437	0.168649	0.0664849	0.0320494	0.02689	0.0238527	0.0952024	0.103834	0.252977	0.173187	0.0629508	0.0581415	0.0114629	0.199787	0.0202995	0.00616957	0.792198	2.3164	8.63931	0.0108526	0	0.809875	0.0763298	0.0108814	0.0193216	0.00947562	0.0177494	0.378609
PC(32:1e)	3.97333	6.61257	30.5972	0.965605	16.4242	1.61989	17.4006	15.0644	4.2422	38.0786	116.47	48.2849	5.15255	1.14851	20.0989	16.3934	0.621089	2.13737	2.00276	1.86969	47.3847	5.3944	14.3599	8.57077	1.64358	2.53674	3.78083	5.24543	11.7642	26.5297	21.2338	7.38007	4.78063	1.81345	13.4024	1.84671	130.822	1.08867	94.5324	8.63931	3.28917	23.183	173.627	8.53213	1.49052	4.95364	2.48235	2.87241	46.7549
PC(32:2)	0.212337	0.156025	1.06258	0.265876	1.24282	0.14461	0.586148	0.672063	0.29467	1.57361	4.63357	4.66203	0.173087	0	0.209953	0.240581	0	0.0425654	0.0943297	0.221849	1.62572	0.114939	0.580954	0.124026	0.0478824	0.00495916	0.0363395	0.042547	0.0238341	0.142624	0.101875	0.015717	0.0227773	0.0146494	0.178773	0.00713028	0	0	0.312083	8.63931	0.00417059	0	5.92104	0.296509	0.0413065	0.135455	0.0935072	0.0392355	2.57718
PC(32:3e)	3.03842	1.3612	3.51214	0.105052	1.91539	0.0527805	0.0541556	0.254975	0.115791	1.1147	1.3518	0.440099	0.297191	0.0384325	0.398754	0.255108	0.0825118	0.0664634	0.852491	0.109503	0.392393	0.317864	0.518966	0.20452	0.146351	0.325702	0.000168262	0.119909	0.277013	9.94752	0.460612	0.236107	1.07996	0.190973	0.579297	0.407444	0.303848	0.334676	11.2754	8.63931	0.818877	0.271594	35.7146	0.724297	0.535578	0.971118	0.497291	0.69283	0.183315
PC(33:0)	12.8829	19.5521	119.816	3.38981	59.4317	8.59646	48.1936	87.986	17.7133	320.006	565.299	397.752	12.7504	4.32343	38.9314	18.4187	0.717238	2.95744	3.90542	5.6546	52.2491	7.78412	19.1842	14.9207	7.71951	6.56273	8.40535	12.9276	26.5997	78.769	30.2915	17.6357	13.6265	3.53508	37.083	8.97403	104.584	35.5434	403.954	8.63931	13.6384	109.621	531.61	27.8544	4.40559	13.082	7.64313	7.94473	121.081
PC(33:1)	0.828123	1.18655	7.60325	0.206522	3.55035	1.0202	82.8474	107.192	16.5517	461.74	274.171	815.672	6.26967	0.473498	13.3016	8.96979	0.125923	1.65798	2.15581	4.38642	23.2294	4.96714	13.111	5.77189	1.53785	0.848623	1.48031	2.22885	4.38928	21.7496	6.08124	8.34564	4.92438	1.07032	28.9174	4.83109	4.98213	9.2042	995.504	8.63931	8.22832	69.5576	54.3488	1.33187	0.20947	1.51929	0.343046	0.338705	57.3695
PC(33:2)	45.1012	30.1295	221.974	6.00155	228.616	10.0969	60.9221	84.6257	14.5214	364.124	579.092	471.186	2.85568	0.0296754	9.33971	7.52573	0.0290577	1.29548	4.22686	3.27769	34.4452	5.38564	16.3999	3.81526	7.59753	3.33524	3.98024	9.905	17.7557	63.843	44.0534	10.6967	11.9562	2.53543	27.4464	6.74189	2.13798	1.28069	21.4309	8.63931	1.20786	6.129	1919.43	79.3021	11.642	27.1107	19.2789	53.4666	136.463
PC(34:0)	332.898	374.403	3162.21	112.631	961.543	262.801	1203.69	2141	192.484	3979.78	8474.78	5769.93	188.368	94.9158	727.365	384.932	23.6905	42.7419	90.0169	23.6622	1215.97	66.1299	263.399	317.313	38.8659	59.4217	143.073	106.4	275.314	518.677	211.083	186.098	93.8631	29.9939	251.163	37.1749	2340.46	1261.17	10550.5	8.63931	565.859	4620.13	12763.2	941.51	170.222	543.334	175.558	165.812	533.977
PC(34:0e)	0.73424	2.02269	13.5439	0.387372	13.8471	1.55803	2.53804	6.07314	1.30327	8.20643	45.2903	14.1283	2.49655	0.694752	8.45287	5.37503	0.317664	0.829467	1.05951	0.63534	25.5368	2.37951	8.25566	2.94306	1.89849	2.92948	4.82792	5.59619	15.1486	31.0472	20.4471	9.50101	5.26006	1.71254	13.9006	3.36085	25.2678	65.4283	500.818	8.63931	12.1191	62.2188	40.2389	1.15442	0.588273	1.64884	0.458565	1.21361	34.2547
PC(34:1)	406.787	802.496	5107.82	195.225	1351.26	587.937	56.5582	100.611	19.0792	72.7478	215.064	36.7597	11.3265	5.50446	74.1668	24.3984	3.40004	5.80651	10.953	1.0621	167.67	7.14769	39.4881	13.7626	11.9471	24.4627	33.4363	49.86	128.572	280.084	94.6009	97.4184	55.7401	18.1638	147.289	32.0477	308.956	244.898	5788.74	8.63931	256.933	1012.77	26228.6	2358.35	410.466	1538.48	337.9	346.173	116.298
PC(34:1_22:6)	0.0164823	0.0658472	0.227948	0.00498582	0.0913816	0.0248166	0.0756734	0.0740993	0.0379652	0.0693101	0.658881	0.211827	0.0881141	0.0446058	0.561509	0.426283	0.00663741	0.0604042	0.107608	0.0679287	2.73579	0.320953	0.430329	0.339033	0.0295441	0.0219175	0.0209344	0.0568919	0.248299	1.11905	0.302316	0.0777645	0.0572909	0.0104712	0.443153	0.0431098	0	0.0141561	0.0150625	8.63931	0	0	3.44815	0.0337286	0.00469031	0.0303143	0.0303467	0.0298263	0.477917
PC(34:1e)	25.9499	21.5787	411.163	17.2838	175.901	26.6898	3.65813	5.07498	2.02608	19.1805	38.0035	7.94924	2.31828	0.283354	1.30211	0.790104	0.147197	0.102833	0.453001	0.0697395	1.79279	0.147984	0.743745	1.42387	0.522483	1.33333	1.09178	1.92449	5.3066	14.1544	4.36837	3.38242	2.44482	0.899816	6.77353	1.72234	402.314	208.594	2124.08	8.63931	100.003	480.312	1260.17	99.3205	17.9836	64.5568	16.3054	16.6423	0.566884
PC(34:2)	81.4565	117.811	987.798	17.3882	212.382	20.5237	218.23	275.576	68.178	432.779	1867.74	670.823	27.4298	7.88248	154.713	105.907	4.14043	18.6444	26.1634	6.15354	381.858	23.1755	89.3067	37.7731	10.8701	25.0709	36.904	45.2009	109.057	114.268	93.7959	32.6401	22.1783	12.918	56.5255	12.1623	1010.04	85.8229	3128.35	8.63931	85.4026	992.228	4016.55	208.051	22.595	125.229	30.8327	54.24	134.776
PC(34:2e)	4.59876	5.06728	25.6614	0.860582	4.03219	0.602528	23.3745	33.3023	4.95556	86.5416	161.269	141.888	7.07264	0.12184	7.8384	6.98459	0.0150202	1.40778	0.957923	3.07574	24.353	2.91331	7.96291	7.01413	0.728964	0.251208	0.468131	1.19976	1.09066	9.46902	2.26265	1.42189	2.04033	0.342696	5.87018	1.06079	30.8956	240.395	2131.71	8.63931	69.3561	444.993	275.406	12.7572	2.46831	6.2635	4.35502	3.21289	19.8779
PC(34:3)	1.30706	0.940109	34.0296	0.339995	3.90052	0.922636	21.5178	44.5414	10.1777	33.4226	172.244	51.4024	10.9935	3.8695	23.1985	12.7987	0.356202	1.28817	1.868	2.24386	51.031	3.76646	10.9314	7.43587	1.76984	1.20319	5.89183	4.03066	6.03918	15.3923	5.22195	4.09615	2.46132	0.816476	5.5964	1.10093	55.573	17.7802	133.233	8.63931	12.8738	93.8896	53.6083	4.58048	0.676107	2.79771	0.769885	1.08526	320.099
PC(34:3e)	0.530182	0.815981	2.30451	0.0754815	2.61613	0.0678316	0.011493	0.0219617	0.00427163	0.0675567	0.0915107	0	0	0	0.0547702	0.0151994	0	0.00233151	0.0133668	0	0	0.0136021	0.0219162	0	0.00807738	0.0225104	0	0.0144071	0.0202988	0.299995	0.0175934	0.0260003	0.0383922	0.00791553	0.0704744	0.0291205	5.15242	179.885	2211.35	8.63931	79.9495	311.59	8.42835	0.412292	0.221081	0.472497	0.303137	0.303549	0
PC(34:4)	2.3195	2.39642	9.53923	0.216639	9.49737	0.509403	1.98609	5.35659	1.24938	13.6646	29.1686	16.5763	0.626337	0.115374	0.759436	0.749144	0.0148732	0.132497	0.129633	0.179054	2.9047	0.270485	0.717987	0.623771	0.0234846	0.128547	0.161781	0.288611	0.757592	0.653034	0.655521	0.385739	0.248423	0.105286	0.0742833	0.113527	1.15413	1.35128	21.6777	8.63931	0.898115	6.06889	144.147	3.52499	0.869257	1.29827	0.938103	1.625	3.84716
PC(34:4e)	0.339378	0.274714	1.89856	0.031126	0.298399	0.237442	3.85442	22.4883	1.24185	26.082	53.6124	38.534	0.564729	0.174131	0.33148	0.0850264	0.00800586	0.0110713	0.0308297	0.0119655	0.833286	0.0734965	0.619359	1.10897	0.066481	0.170165	0.193634	0.0324545	0.688947	0.757672	1.13567	0.31668	0.036278	0.139219	0.240927	0.119361	0	0.42429	1.23478	8.63931	0.0493927	0.156586	4.06468	1.04396	0.263125	0.601026	0.18332	0.215689	0.887976
PC(34:6e)	0.0572191	0.0400078	0.10256	0.00376186	0.112495	0.00623556	0.180406	0.703183	0.150825	2.1338	1.41501	1.9806	0.441032	0.0356502	0.286453	0.295561	0.0557822	0.0435386	0.828497	0.06701	0.24903	0.16074	0.359575	0.223199	0.0461164	0.115421	0.014122	0.0245894	0.0973943	0.922801	0.132929	0.159986	0.130124	0.0310359	0.244306	0.0538963	0.0515242	0.073445	2.59235	8.63931	0.22696	0.107033	1.35948	0.0668756	0.0132147	0.0308573	0.0106343	0.0191862	0.939809
PC(35:1e)	0.145664	0.270522	0.266457	0.0512261	0.643298	0.0715055	0.0468989	1.41727	0.225368	0.735987	6.16385	0.908912	0.0163074	0.00322804	0.244422	0.0070035	0.00104443	0.0124969	0.0147377	0.0783628	0.016254	0.00661671	0.081484	0.00684715	0.0505042	0.00560368	0.00863454	0.0423224	0.121132	0.39218	0.0339117	0.05729	0.0384626	0.00764666	0.405592	0.0876941	1.0085	2.82858	2.78831	8.63931	0.931197	0.783748	4.83806	0.235884	0.102535	0.395338	0.0804222	0.193612	0.334822
PC(35:2)	4.30266	4.96388	12.4827	0.801099	7.39245	1.98457	4.35531	7.4846	0.982146	33.3336	28.4791	38.2618	0.346335	0.0862373	0.415942	0.405449	0.0161876	0.078397	0.203926	0.112908	1.87594	0.244892	0.773083	0.65733	0.864554	0.337713	0.47704	1.34575	2.31053	9.86542	4.47421	1.62881	2.21391	0.369424	7.51523	1.60041	60.4576	176.528	1076.53	8.63931	7.73725	189.766	516.955	11.5539	2.41115	6.64211	3.36177	1.02843	3.49428
PC(35:4)	14.036	11.7043	71.4318	1.69787	58.8842	4.62828	165.075	210.958	47.1685	1059.02	1483.76	1360.82	22.4005	0.711095	81.4251	59.1173	0.191903	12.1379	22.0068	27.6476	195.233	38.9716	112.519	26.9755	23.5055	7.52402	10.1473	26.7644	37.1932	148.705	53.6182	20.0361	27.3746	6.97929	87.6913	17.4278	4.91632	5.94306	110.081	8.63931	3.06851	32.4671	725.688	33.0049	5.43667	10.8782	8.83446	9.802	783.572
PC(36:0)	15.6628	22.3804	115.471	5.31456	134.056	20.0424	19.6413	73.3946	10.4828	89.9557	231.92	186.711	4.25929	2.26702	23.0665	12.4486	1.23085	1.71457	4.23649	0.134844	54.319	2.81796	14.7407	6.45642	1.47331	4.31189	6.01379	7.21283	21.2997	37.7919	13.5648	12.6459	7.87388	2.80019	10.2772	4.1424	483.315	333.022	4227.52	8.63931	95.3562	709.592	561.416	42.4947	8.11888	18.7119	9.27699	13.3718	3.58907
PC(36:1)	674.074	1024.12	7102.24	267.542	1853.12	765.296	11.5885	46.2088	10.0493	106.336	265.023	51.6276	4.74844	2.1981	24.6317	14.2139	1.54209	2.10876	7.99056	0.376823	74.1535	3.27399	16.3731	10.0498	6.76702	12.6826	16.8125	19.7314	65.6228	122.186	42.368	50.64	29.046	12.2444	66.834	20.7856	2153.4	2819.78	26717.1	8.63931	779.079	6170.76	19444.5	2061.7	319.773	1030.63	353.786	377.138	5.55506
PC(36:1e)	15.3682	27.5347	143.141	5.344	68.6851	10.7135	13.2297	34.706	4.8029	12.734	197.636	30.2953	7.2197	2.65215	17.5711	14.5969	0.843359	2.78852	3.34569	0.96862	62.3124	3.96011	15.7932	8.16173	2.71202	7.61911	5.74195	9.82401	41.7122	51.2195	25.3134	17.1822	9.11801	3.77538	37.8053	3.50232	119.038	95.6419	860.11	8.63931	41.7061	173.438	783.013	47.4418	8.14032	22.8779	10.5868	10.8986	36.8943
PC(36:2)	143.643	201.325	1074.8	42.3559	776.224	75.0355	51.2374	91.0374	8.24292	28.9934	396.221	77.6008	3.36339	1.90912	16.9575	6.47894	0.285801	1.77859	2.28531	2.67916	27.3074	5.00035	14.167	2.43723	9.47197	8.63847	8.30984	18.7662	36.4399	165.812	52.4414	29.6152	27.7049	7.10183	106.867	15.5342	593.365	311.146	3387.09	8.63931	74.722	1183.13	9288.39	360.903	53.4225	218.39	120.144	98.0996	101.222
PC(36:2e)	1.81746	4.40716	27.1513	0.729308	26.9229	2.28441	11.5607	21.0222	6.96494	27.7989	199.068	36.7428	14.5352	3.75996	28.6471	8.15456	0.611656	1.66181	1.65273	2.34266	40.1489	4.49843	9.5421	9.50607	2.07527	1.85954	2.68688	3.9811	15.6083	35.7709	10.3271	5.12221	6.24596	1.7202	17.7326	3.01634	25.6464	110.593	1333.71	8.63931	28.9379	210.317	98.5211	4.81901	1.20328	1.32369	1.39961	2.60329	75.1814
PC(36:3)	3.83237	4.35932	26.6735	0.673561	27.0065	1.24686	5.60206	1.99194	0.413576	28.077	47.4808	52.2846	1.14572	0.0232353	2.36046	3.1145	0.00248709	0.0937512	0.84984	1.18838	10.0413	2.4446	4.45545	0.791328	0.922738	0.51638	1.3655	1.96535	3.07884	9.4328	4.11162	1.77505	1.75589	0.452759	3.17526	0.688429	0	0.0614229	1.81016	8.63931	0.180242	0.692951	319.183	5.33473	1.30115	3.20278	1.7678	2.43241	26.0989
PC(36:3e)	0.403405	0.439727	1.74546	0.10743	2.69579	0.0774765	3.84166	4.24746	1.39027	8.10424	26.225	8.87586	7.09433	1.70357	9.93701	6.18684	0.227136	0.757281	0.941971	0.70497	23.0182	2.03881	7.79453	3.62952	0.534161	0.588865	0.763574	1.26007	1.70672	5.32749	5.32267	0.643175	1.27078	0.274156	1.54159	0.304478	1.40014	0.314228	8.00951	8.63931	0.523001	2.67553	19.1451	1.36053	0.308873	0.526555	0.27487	0.601872	19.9789
PC(36:4)	71.1127	117.549	935.856	34.1614	328.602	52.0614	128.26	275.983	48.4113	160.287	1473.09	196.522	43.6262	17.187	124.536	61.7528	4.93253	10.206	42.3523	14.8602	300.107	19.7933	87.3115	43.858	17.3909	23.8338	37.881	51.2458	113.925	283.368	101.256	79.745	52.8654	15.9418	124.495	21.614	360.878	387.302	4773.5	8.63931	115.019	1644.88	4596.13	315.126	43.3386	151.454	53.8609	46.8171	1126.09
PC(36:4e)	0.798074	0.719089	4.97251	0.144873	2.76839	0.238483	7.73393	53.848	3.51734	60.9306	120.945	68.5555	8.99739	2.56803	26.9242	13.5059	0.540835	2.31356	4.16347	1.76419	58.4318	5.04432	16.7706	12.8825	2.6068	3.67452	3.03533	6.93661	13.7972	30.6657	16.0424	7.48932	7.26084	2.1703	16.9336	3.16248	34.7035	5.71312	110.559	8.63931	3.57942	25.1453	37.9011	1.59419	0.141098	0.732957	0.581602	0.436307	94.7123
PC(36:5)	4.16059	3.49886	31.0498	0.882714	16.0379	1.44974	6.54916	8.71505	2.00968	30.8445	73.1827	28.6978	3.06486	1.0134	6.34302	7.55234	0.282184	1.54375	2.08804	0.882794	30.9442	1.65876	9.79918	4.21043	1.38876	1.8683	2.57384	5.76619	10.1714	28.275	20.1646	6.27243	6.70007	2.04507	15.3018	1.49031	7.89088	1.67501	41.6719	8.63931	2.65534	14.6169	199.679	9.19889	1.7468	4.94319	1.71696	1.95362	31.6617
PC(36:5e)	4.23318	10.7418	67.105	2.33583	26.1833	6.19596	9.41932	36.5363	7.22476	30.3899	167.795	17.0589	14.3553	7.9873	41.4013	42.4812	2.09722	5.41532	7.44266	1.21824	98.385	6.87807	27.8958	16.4442	2.91545	7.60182	12.7359	11.9559	37.935	62.3606	17.9452	21.6005	12.8602	4.63623	20.0041	5.85279	53.9242	46.2047	653.445	8.63931	11.7859	113.855	238.719	41.755	3.64756	12.5102	4.717	4.61958	60.0618
PC(36:6)	0.226428	0.0825871	0.762762	0.0414756	0.21453	0.046892	7.68163	7.07804	1.30503	15.8924	35.9518	10.222	2.00306	0.107308	6.3765	0.169141	0.711455	0.0449889	4.01556	1.0301	6.52457	0.105736	3.30598	0.517711	0.186807	0.470097	0.176596	0.391644	0.185228	0.273164	0.448478	0.418291	0.128153	0.154792	0.208023	0.0495447	0	0	0.199308	8.63931	0.00875534	0.0110955	4.90045	0.454775	0.0655446	0.210022	0.0501235	0.0592081	16.4688
PC(36:7e)	4.37317	3.22048	17.0838	0.433787	19.5016	2.09129	2.00454	6.32403	0.989069	22.1113	29.0218	21.0269	0.551839	0.0545492	1.14839	0.301959	0.152978	0.0419672	1.53148	0.213224	0.983315	0.42658	1.04836	0.600833	0.140697	0.341289	0.0231525	0.0715659	0.35223	3.10771	0.3609	0.252333	0.295913	0.0645701	0.548093	0.12178	18.5651	0.809181	54.3886	8.63931	1.06289	4.5369	61.1703	7.7068	1.58779	3.2072	0.949301	2.74637	1.73991
PC(37:1)	6.77876	12.6374	82.6272	3.50356	21.509	8.09328	4.67026	8.18155	2.19925	25.5764	34.1037	135.371	0.344734	0.0654395	1.11722	0.694112	0.0164749	0.116683	0.124267	0.155284	2.90601	0.214149	0.452054	0.532671	0.0979896	0.245663	0.178982	0.239013	0.768964	0.988911	1.10471	0.345898	0.101864	0.138439	0.959969	0.145402	130.07	110.202	1556.94	8.63931	32.379	211.214	56.1851	25.5395	2.99331	6.27987	3.98247	3.18177	1.47839
PC(37:1e)	3.93315	2.63091	23.326	0.89614	5.47532	1.06333	17.5317	4.26923	0.558055	52.6854	86.0471	147.608	3.74749	0.339687	11.38	9.65002	0.185146	2.04912	0.870613	2.51626	40.4523	5.69918	7.38258	7.75534	2.58938	0.496739	1.08293	1.7071	3.29049	6.29585	13.357	1.56221	1.90279	0.399559	3.4422	0.815339	12.4467	9.8547	140.895	8.63931	4.5669	38.7144	303.586	11.4728	1.65954	3.06535	1.82248	2.62928	51.4941
PC(37:4)	0.406972	0.261225	3.44123	0.0587948	2.49907	0.143696	1.46411	4.39573	1.14181	10.6411	21.8236	12.1693	4.8133	2.09844	10.0439	7.60105	0.161867	1.45508	1.53981	1.12061	28.5403	2.06418	7.66554	6.80497	1.11221	0.70113	0.875941	1.6409	1.86722	10.608	8.64184	1.8259	2.14411	0.523605	5.05633	0.805361	2.29608	0.51611	7.00071	8.63931	0.283865	1.42079	41.0871	2.23498	0.184647	0.494219	0.368682	0.507165	43.8479
PC(38:0)	1.72705	3.2999	17.7576	1.33623	9.31108	4.04578	11.6038	89.1297	5.74714	131.417	184.167	222.295	0.0781678	0.0128998	0	0.0753485	0	0.0158297	0	0	0.553738	0.0391459	0.143563	0.154593	0.0238762	0.0229694	0.0665002	0.0991697	0.149494	0.288569	0.561113	0.0907402	0.159912	0.0401751	0.229776	0.0547209	24.6978	94.3629	2271.64	8.63931	69.8605	463.255	140.063	7.79455	1.53197	4.02497	1.9973	1.071	0
PC(38:1)	98.9759	124.887	764.125	32.2124	246.677	83.7917	95.51	134.969	20.7838	227.839	764.543	405.442	16.9495	6.59178	54.7188	30.069	0.282171	5.15331	7.7518	11.2824	118.417	18.0396	51.2348	11.6806	14.4577	5.92437	11.4053	20.4138	40.2218	180.11	60.3431	20.152	24.0259	5.56493	45.2694	6.39169	919.751	264.168	13570.6	8.63931	95.1941	1369.62	6025.13	238.246	45.1389	110.201	48.3253	48.8492	393.839
PC(38:1e)	4.19434	3.13089	23.3602	0.527692	24.1219	2.52049	13.0341	23.7552	3.11199	15.5842	138.631	71.0189	3.82865	1.51765	10.32	12.4591	0.173667	1.08553	1.28509	2.13478	32.6031	3.93043	10.7003	5.87837	1.00077	1.40742	2.67625	2.44467	7.36864	11.6012	9.20307	3.49087	2.79509	0.785578	3.48233	1.15259	20.3316	4.81645	12.7715	8.63931	0.83768	1.85873	179.526	5.07043	1.55425	3.19558	2.46723	3.60191	22.0231
PC(38:2e)	7.87699	8.76932	30.6402	1.70659	26.2293	4.9189	4.45641	3.01056	0.963886	22.4772	41.5563	16.5024	3.40058	1.11214	9.63155	4.91814	0.177237	0.93153	1.0615	0.412726	15.3207	1.64421	3.9088	7.76449	0.547208	1.3009	1.2925	1.05286	3.36382	9.45179	5.32382	2.34202	2.30241	0.589073	3.12633	0.927144	8.47069	3.37571	26.5362	8.63931	1.04831	10.6023	236.494	15.8632	1.57792	9.70851	2.40423	3.09947	8.76641
PC(38:3)	7.38983	13.6063	139.177	4.6485	32.7254	10.567	44.8207	83.7456	11.2096	240.519	327.989	375.703	7.89472	0.650896	15.1558	17.2537	0.26481	2.30758	2.77852	5.31516	54.2652	6.79885	14.586	9.28018	0.66724	2.12626	2.63242	3.36874	10.8948	19.0153	15.0727	6.98083	3.86283	0.999588	5.29181	1.89091	49.4443	93.0793	787.507	8.63931	6.417	182.033	175.062	22.9553	4.28245	12.525	2.92689	4.90314	82.8376
PC(38:3e)	0.0898315	0.0302284	0.147177	0.00466954	0.0966922	0.0176781	1.91269	1.87386	0.538367	4.90733	15.4615	5.51821	0.355646	0.0192814	1.36302	0.0430402	0.346984	0.0271345	2.1884	0.401511	4.03229	0.0303391	1.56673	0.138035	0.169283	0.265266	0.0770184	0.176884	0.177262	0.858955	0.807444	0.396383	0.224011	0.0779935	0.768524	0.0745942	0	0.0440985	0.258127	8.63931	0.0120438	0	1.55736	0.0844085	0.0406104	0.132451	0.0205985	0.083615	9.85701
PC(38:4)	61.908	114.643	737.659	25.9009	272.379	66.2267	52.4718	211.277	45.7763	221.343	1149.15	212.01	17.154	11.5911	67.1844	29.5288	1.28481	4.47067	5.37687	3.58714	125.49	10.333	24.3686	25.4311	1.32896	2.11689	5.8515	7.11283	14.8812	18.8572	10.6243	8.26324	5.68779	0.771504	13.8313	1.55456	687.014	587.206	5198.6	8.63931	120.235	1121.91	1791.57	241.401	35.556	118.282	40.4335	45.0829	128.26
PC(38:4e)	1.57822	4.18005	19.9912	0.659162	11.0843	0.561181	1.31547	5.87752	1.27907	23.5427	13.4223	14.8945	2.42873	0.444366	1.90449	2.04291	0.396196	0.227476	4.46185	0.742295	1.87364	1.56884	3.08331	2.91979	0.495458	1.00694	0.00486682	0.217613	0.40415	1.7734	0.104897	0.119234	0.294784	0.0335033	0.126609	0.120224	0.372092	6.79064	32.598	8.63931	1.6028	9.91289	52.124	6.68234	1.5342	2.61241	1.72337	2.12496	0.31191
PC(38:5)	43.0051	77.5072	548.674	21.1509	257.471	34.0416	28.6931	29.3436	7.0044	149.417	331.33	165.98	6.3855	2.24251	31.8126	12.127	1.23493	1.46977	3.46973	2.65723	45.3449	4.53568	13.0357	5.79796	3.93182	4.4904	12.449	15.9329	27.3833	75.4423	29.9361	23.0632	15.76	4.10945	79.9962	8.44914	119.758	152.154	1857.78	8.63931	28.6481	405.43	2330.2	157.781	33.6223	63.2165	25.1396	36.3915	93.3657
PC(38:5e)	22.183	23.4247	147.889	4.67157	72.7496	9.89967	92.3421	153.089	34.0307	433.552	818.502	508.072	16.6967	6.22378	43.5736	26.8545	1.06809	3.33555	3.98007	2.11371	97.1956	6.62077	22.8266	17.0939	8.71316	7.24929	17.8596	19.4821	31.9907	113.758	74.1746	28.7432	20.1534	5.20094	42.9415	11.9215	31.1698	21.4954	484.797	8.63931	17.1628	138.752	2791.01	106.145	14.9801	45.8875	19.7491	21.6746	551.055
PC(38:6)	79.561	104.601	857.901	21.3955	269.4	34.0821	64.6921	135.748	24.5265	60.6983	835.723	53.1069	36.2993	14.6156	57.5665	50.9236	3.16325	7.23111	16.0798	0.659367	274.607	11.5167	59.059	39.1115	3.76262	17.1355	36.0256	33.046	94.4481	99.4507	91.1116	67.6079	26.1523	13.5198	35.4047	8.45604	656.519	339.662	4838.47	8.63931	125.6	872.067	3066.47	261.756	34.3513	113.333	37.1758	69.5746	41.6491
PC(38:6e)	0.55286	0.699011	5.29161	0.297221	1.11539	0.438716	5.23761	10.6164	1.91981	7.65639	57.7393	24.253	4.73881	1.9389	7.13572	5.30496	0.227551	1.00715	1.35767	0.877865	22.1316	1.93012	5.30702	7.36605	0.68143	1.08797	1.02265	2.05118	5.07901	12.9237	13.4944	2.34102	2.64571	1.03758	4.03995	0.531504	5.48226	2.1141	36.0826	8.63931	2.59645	6.7668	30.3762	3.46653	0.453773	1.68531	0.566335	0.782819	23.9128
PC(38:7)	0.0624417	0.0309207	0.78672	0.00725451	0.499101	0.0220564	3.17432	13.1489	0.627763	5.79855	15.5964	18.622	0.633532	0.00192976	1.11357	1.78108	0.000438164	0.159187	0.313467	0.544682	5.83041	0.58777	1.31407	0.512092	0.303429	0.204773	0.293705	1.09462	0.84518	2.87598	0.663903	0.443803	0.47745	0.173458	1.42258	0.364621	3.25946	134.054	78.4805	8.63931	12.3966	39.8417	8.85095	0.185044	0.0558438	0.145555	0.0617757	0.0776599	76.2202
PC(38:7e)	0.0672283	0.146147	0.454182	0.0123463	0.243123	0.0283256	1.46257	1.17129	0.480385	3.78827	16.7414	2.87396	1.89406	0.775322	5.95482	2.92878	0.0731439	0.454522	0.479878	0.683828	11.4566	1.14297	3.69515	1.93598	0.0832518	0.146881	0.196426	0.344518	0.567586	0.617841	0.732926	0.187796	0.151714	0.0607418	0.114898	0.0448085	8.62116	0.051632	11.2877	8.63931	0.674296	3.31975	1.66513	0.0453208	0.0568852	0.0645904	0.0256858	0.0166438	11.2515
PC(39:0e)	0.94235	1.01145	6.70082	0.101529	4.72451	0.218279	1.13219	2.04491	0.597301	1.45857	23.6071	3.30466	0.320573	0.184515	1.70144	0.826052	0.0168096	0.116668	0.107365	0.028755	1.50193	0.18157	0.769723	0.503702	0.0473554	0.0797521	0.179614	0.0503937	0.0655105	0.594296	0.449279	0.118157	0.0855102	0.0248287	0.153008	0.0224094	0.465358	2.04953	23.9938	8.63931	0.735631	1.75912	58.045	2.05276	0.256721	0.145987	0.192606	0.688573	0.616327
PC(39:1)	0.350563	0.237005	2.60386	0.1104	0.95656	0.213711	11.4187	15.6304	2.93977	77.6081	92.0911	115.95	0.49306	0.00388393	1.09585	1.18211	0	0.228856	0.43547	0.423799	3.23175	0.976531	2.30095	0.650681	0.32111	0.0785663	0.069216	0.0344012	0.0706059	1.23714	1.36901	0.038839	0.0399645	0.0199493	0.321538	0.104113	0	2.30913	500.518	8.63931	10.031	36.062	15.9739	0.358318	0.26591	0.103818	0.330945	0.113674	4.23672
PC(39:5e)	1.96044	1.33287	10.6027	0.229749	4.21936	0.290045	13.1252	22.6319	4.52606	79.0075	96.5929	68.0566	2.66269	0.99448	9.56199	2.81655	0.255607	0.596744	0.453222	0.168018	8.63134	0.843842	3.24108	4.31233	0.784648	0.413692	0.676929	0.944509	1.73411	12.0937	4.2292	1.55707	1.53197	0.245344	4.88918	0.808029	7.56208	2.0411	76.7842	8.63931	2.20001	12.1296	176.277	10.2133	1.26314	2.72761	2.10479	2.87407	101.522
PC(39:7)	4.38237	3.93933	22.8333	0.790981	6.52235	1.71711	9.5172	36.5614	4.95928	94.6955	174.786	47.6487	0.548919	0.169419	1.62405	0.351101	0.0539636	0.0448754	0.153077	0.126216	1.58238	0.308115	0.790185	0.47962	0.540014	0.271979	0.167989	0.707122	0.907387	4.16409	1.86544	0.839109	1.06209	0.14375	3.29527	0.775288	25.8259	36.5335	260.355	8.63931	5.49077	51.175	99.5629	13.364	2.09233	4.6215	1.81548	1.89603	12.7429
PC(40:0)	0.69047	0.928858	3.09415	0.222678	1.3704	0.469618	8.14298	28.4973	3.68575	16.5848	125.188	29.3139	1.98207	0.768814	5.80208	4.29262	0.203669	0.538395	0.422213	0.466761	6.92517	1.82881	2.73526	3.98514	1.12057	0.657715	0.324167	0.8728	0.96747	9.67373	6.21894	0.947161	1.42621	0.277387	5.89012	0.824244	7.13311	20.2249	168.958	8.63931	3.65786	50.5866	12.513	0.86254	0.0673963	0.432797	0.151219	0.0686444	2.31598
PC(40:1)	5.23603	5.20608	39.9009	1.38198	20.4006	4.94365	0.781358	2.62647	0.454838	10.1673	7.85025	3.30362	0.0934656	0.026792	0.470222	0.188767	0.0166198	0.0411757	0.112502	0.0250468	0.711808	0.0750776	0.343376	0.182865	0.111037	0.146901	0.055436	0.134991	0.431884	1.88912	0.811565	0.201898	0.247393	0.0687768	0.474124	0.176836	74.5207	216.716	2493.05	8.63931	35.8948	617.766	110.931	8.22425	1.74188	4.24692	0.817652	1.59012	0.194803
PC(40:1e)	2.59499	2.31442	9.46733	0.361915	2.0624	0.750018	0.730722	6.37343	0.321064	9.94867	21.8973	12.895	0.97305	0.931037	1.78515	0.5902	0.0363222	0.103292	0.162279	0.158795	2.28967	0.284002	0.30161	0.971154	0.119586	0.217645	0.274163	0.134291	0.130838	2.14866	0.713238	0.351862	0.247348	0.0827734	2.17527	0.466344	0	0.0114	3.20462	8.63931	0.0570961	0.526191	30.182	4.29703	0.762506	2.7708	0.750854	1.83998	3.80614
PC(40:3e)	0.530816	1.40982	5.00289	0.163821	8.41949	0.349044	0.611786	2.12453	0.617145	5.38251	11.2783	8.68512	0.107896	0.0196092	0.468219	0.143421	0.0581347	0.0278925	0.780874	0.0709276	0.372559	0.11093	0.484653	0.126812	0.0289396	0.113837	0.0075981	0.0665082	0.126501	1.40098	0.119216	0.115602	0.0614338	0.0340908	0.283672	0.0466091	0	0.274962	4.11573	8.63931	0.774976	0.12756	12.8959	0.736554	0.311546	0.449619	0.274835	0.307393	0.728353
PC(40:4)	8.53619	14.857	120.828	4.2886	48.3072	10.1259	11.7207	12.2529	4.14459	45.2671	154.818	26.5208	2.74061	1.09993	8.55796	4.04993	0.200671	0.775457	1.75127	0.93575	18.6737	1.71049	7.552	3.68912	0.945944	1.41201	1.52226	1.82062	6.63951	23.1432	11.5519	5.66039	5.4692	0.968695	13.7831	2.61229	117.747	47.598	245.49	8.63931	10.9357	100.93	358.111	36.2511	6.29204	18.6463	6.35984	7.72602	50.3257
PC(40:5e)	229.294	228.341	1005.24	31.3833	693.291	103.381	549.484	1240.7	235.307	2163.76	4152.97	2770.05	86.6327	25.4511	352.757	102.14	16.7948	18.481	50.6656	13.435	530.214	47.0581	182.566	138.699	96.5485	57.6124	67.2871	112.909	362.609	948.296	232.468	193.638	157.059	38.6713	418.622	75.8361	539.438	144.317	3202.39	8.63931	111.105	577.825	15914.9	526.882	102.934	329.577	113.438	117.016	1373.73
PC(40:6)	65.1359	123.821	817.269	32.9067	155.695	52.6913	123.534	117.896	28.9954	792.797	912.756	927.828	26.5553	0.500676	37.2637	31.314	0.154082	4.98049	8.34275	19.0329	175.659	25.5242	51.5218	24.9582	10.5059	8.02904	16.1038	28.9631	51.5451	127.314	50.4934	36.4727	28.9621	8.38085	65.0839	12.5839	235.766	444.558	4576.67	8.63931	126.125	766.773	2989.33	312.19	35.0038	148.161	44.3379	32.2617	548.622
PC(40:6e)	3.41611	6.288	42.7921	2.15244	8.92852	3.91805	13.6779	53.6514	9.17327	30.9081	163.508	10.4428	3.92242	2.10211	10.4843	5.38814	0.271617	0.797622	1.07741	0.0607887	19.6443	1.34606	4.72035	3.98355	0.645629	1.90894	2.90243	3.13743	9.05563	16.2049	9.38164	5.3857	3.57821	1.03888	6.98076	1.73686	45.6373	7.85111	143.946	8.63931	8.64551	62.6018	428.622	28.7675	4.24168	14.1632	5.91612	3.9475	15.4666
PC(40:7)	8.72758	10.3461	146.76	4.78235	14.5486	4.55122	18.2819	31.3061	3.57853	60.0952	161.828	64.0676	3.87985	0.0275634	3.41268	4.15629	0.00482006	0.413628	0.912321	2.41507	27.218	2.13185	5.19839	3.63498	0.604777	0.389561	1.34337	2.93848	3.84648	8.49098	3.68489	2.56479	1.28413	0.504994	6.18109	1.14639	6.57579	2.80364	65.4194	8.63931	2.73084	12.6288	321.751	45.403	4.09167	16.2739	5.54335	1.37004	96.8288
PC(40:8)	0.337868	0.0507392	1.06671	0.0200526	0.487441	0.0453247	2.40994	3.84806	0.929893	6.99121	29.1647	9.32014	1.06696	0.246346	2.34831	1.50398	0.0363711	0.281238	0.513483	0.149935	7.36675	0.24446	1.30634	1.09824	0.170816	0.227188	0.408399	1.03786	0.839553	3.35113	3.98193	0.650712	0.46661	0.16288	1.64144	0.218045	0.941604	0.0612392	40.0782	8.63931	2.35491	9.23407	4.09458	1.90716	0.0348356	0.0976878	0.0639873	0.138359	5.74219
PC(41:2)	0	0	0	0	0	0	2.80033	2.72144	0.500376	11.8383	6.82017	8.06849	1.31479	0.00626766	0.954694	4.17071	0	0.528885	0.494681	1.1115	12.4055	2.75264	5.29799	1.91461	1.03979	0.465125	0.864589	1.3864	2.44814	9.389	6.96641	1.42716	1.62062	0.404739	3.95877	0.613938	0	1.53452	0	8.63931	0.0284611	0	0.104354	0	0	0	0.0106487	0	32.0617
PC(41:5e)	67.7708	55.5074	298.962	6.599	218.938	28.3298	117.582	319.364	49.1269	951.431	884.474	834.918	32.0666	8.7352	144.67	26.7179	4.7901	5.2775	12.722	5.82482	164.51	13.0483	36.2812	57.9797	17.9068	12.9218	13.0963	17.9127	62.3956	206.969	83.0203	38.7798	27.9175	7.66345	74.5671	21.5077	321.938	25.9025	401.969	8.63931	16.4499	93.8989	4160.62	218.933	33.8169	79.4677	27.5884	56.5008	500.1
PC(42:1)	0.873523	1.08093	3.83698	0.140922	0.980199	0.295819	163.392	227.34	40.648	1011.4	2006.21	1489.97	14.8488	2.47469	51.4439	47.0565	0.17639	7.89339	5.27159	14.4066	139.685	32.8651	75.2973	26.8947	13.7049	4.37508	8.18464	13.3647	18.5328	76.7583	63.9751	7.37974	11.1226	2.36791	25.7294	4.06267	2.5415	14.8622	376.563	8.63931	17.1545	44.5367	61.5882	1.87203	0.209707	0.461801	0.394997	0.608482	318.77
PC(42:10)	0.0462368	0.00358908	0.0633473	0	0.0116542	0.00326911	0.0511828	0.06009	0.025815	0.309919	0.417555	1.17021	0.0268413	0.000143544	0.106913	0.0468343	0	0.0054407	0.0159297	0.058337	0.420633	0.0439657	0.109932	0.0153707	0.111988	0.0740336	0.195276	0.391184	0.448133	1.52078	0.575764	0.313636	0.265668	0.0756147	1.14677	0.141393	0.126804	0.0235454	0.160538	8.63931	0.00437767	0	0.210473	0.0137477	0.00533629	0.0108796	0.00160505	0.00332994	3.36078
PC(42:2)	7.21734	5.78234	28.0127	1.79093	20.3779	3.91888	0.336124	2.42657	0.292247	1.01754	10.5267	4.51846	0.146827	0.0625953	0.476011	0.33663	0.0231947	0.0869868	0.0487501	0.0135215	1.42575	0.115239	0.564404	0.350075	0.0242253	0.116893	0.213381	0.289246	1.17627	0.451563	2.00774	0.624952	0.227728	0.148153	0.944129	0.271699	11.1888	93.7355	2744.77	8.63931	91.7779	423.081	239.843	10.6172	0.974538	4.62623	1.38538	2.16162	0
PC(42:4)	1.68874	2.99687	22.0163	0.94548	8.00156	1.43785	0.381698	1.95428	0.60682	2.74292	8.24757	3.55003	0.371534	0.253017	1.24636	0.435016	0.0187831	0.0239287	0.239166	0.171619	1.32757	0.233756	0.146542	0.511221	0.450827	0.0387668	0.158922	0.370014	0.624233	1.87707	1.43769	0.259299	0.229251	0.0478981	0.975808	0.434122	0	0.529182	27.2434	8.63931	1.40152	10.1863	74.1601	6.35501	1.01797	3.07318	0.762835	0.621643	13.2341
PC(42:5e)	203.525	136.215	667.519	15.3837	441.457	67.852	162.032	597.999	104.831	616.364	2656.26	381.292	75.6383	28.352	422.176	138.036	17.6022	22.419	53.7079	22.5269	701.652	46.4939	174.252	127.214	102.375	61.1662	47.4109	86.7977	316.193	1132.02	243.455	154.223	140.638	33.0809	427.981	91.5991	1122.16	94.6549	861.156	8.63931	31.9959	183.168	7391.55	552.927	90.7466	202.954	82.5495	117.351	2470.88
PC(42:6e)	33.6124	42.472	270.52	8.86862	84.2352	27.7275	4.20444	21.7178	7.39677	11.8975	89.0873	10.8461	33.0885	8.10793	123.424	51.6995	3.9089	6.98594	13.4054	0.757089	245.563	9.18146	42.9677	59.1082	6.57458	18.1707	18.8472	23.6816	91.079	213.87	71.824	57.2455	29.0425	9.80623	65.6191	20.9328	355.47	54.4007	964.084	8.63931	40.6987	230.32	3513.48	260.277	41.9612	116.911	26.0278	22.5818	189.257
PC(42:7e)	0.124091	0.0485756	0.230358	0.0144766	0.21725	0.03686	14.85	12.8413	2.87833	37.1009	148.983	28.9484	3.53308	0.226658	3.32273	4.80193	0.082212	1.69801	4.30609	2.77311	13.6041	6.4037	27.172	4.26295	2.09054	0.900032	0.551486	1.47683	2.18092	6.31896	0.76864	1.23334	1.99374	0.271965	5.89328	1.10973	0	0	2.66098	8.63931	0.0139903	0.433362	1.55677	0.0739271	0.021955	0.0498621	0.020279	0.0450653	31.3177
PC(43:7)	1.26821	1.16982	6.94179	0.0712645	3.83725	0.116691	9.8285	11.0606	1.84417	23.4533	45.0809	42.9919	0.0197967	0.0132561	0.0494268	0.00901251	0	0.00522442	0.00110801	0.00498739	0.0549679	0.0221604	0.0420971	0.0134078	0	0.0102798	0.00919479	0.00571819	0.0773611	0	0.0423753	0.0158329	0.00849279	0.00457959	0	0.0133701	5.15242	0	2.41164	8.63931	0.0341599	0	111.946	1.51685	0.309068	0.761919	0.502233	1.3989	0
PC(44:12)	0.0217137	0.0263587	0.335968	0.00471454	0	0	0.513132	0.54282	0.124306	0.917918	8.25071	0.719142	0.344015	0.0728461	0.170839	0.233437	0.00472888	0.013191	0.0819372	0.0536552	2.18108	0.0398944	0.165138	0.156002	0.0685208	0.213456	0.868038	0.735656	2.38158	2.66009	1.05469	1.43876	0.537742	0.305623	0.925122	0.193224	14.7253	0.623941	20.0121	8.63931	1.61274	4.76157	0.335663	0.315522	0.00958945	0.0308964	0.0256958	0	0.810935
PC(44:2)	0	0.00452375	0.166501	0.00410128	0.06988	0.00691641	8.52159	11.0798	1.37599	21.0745	109.11	42.6265	0.938877	0.537763	4.2182	2.64508	0.0270293	0.399118	3.56153	0.653788	7.40786	1.11307	2.53866	1.79984	0.445899	0.302943	0.375896	0.779606	1.49892	4.95003	4.37718	0.868886	0.804037	0.162869	3.51527	1.26703	0	0.0613179	1.42471	8.63931	0.103871	0.374289	5.22358	0.0764691	0.000406243	0.0138108	0	0	10.1789
PC(44:4)	3.01596	3.09516	11.5276	0.310489	9.89729	1.23759	3.61	14.749	2.40798	17.8949	79.2602	16.2205	1.50538	0.817191	5.47524	1.93222	0.0828865	0.272741	0.275837	0.40865	10.0082	0.982047	1.57606	3.14339	0.675351	0.58198	0.323204	0.614711	1.35469	4.51307	3.54856	1.3821	0.643857	0.372962	2.11825	0.599664	0.121295	3.80717	43.3319	8.63931	2.03974	10.8513	133.3	7.12841	0.836738	2.3738	1.68543	1.2706	14.5745
PC(44:5)	0.893912	2.15988	17.4425	0.622777	2.37197	0.599761	0.405957	2.54337	0.143916	1.27206	5.66884	3.31771	0.150904	0.104526	0.530336	0.181333	0.00607784	0.0310306	0.134441	0.0233219	0.864579	0.028291	0.148849	0.295145	0.0625107	0.0723315	0.173291	0.0813892	0.96581	1.2324	0.343856	0.376007	0.174559	0.0834815	0.20211	0.160934	0	0.743637	4.58825	8.63931	1.01221	6.19259	56.6736	4.8507	1.18921	3.02587	1.06138	1.1177	3.89531
PC(50:2)	0	0.00119207	0.0028453	0.00511824	0.10291	0.0159966	0.138109	0.304056	0.0669129	0.328011	2.0266	0.331249	0.0848346	0.0439485	0.875878	0.187144	0.0242189	0.0272879	0.0387084	0.045061	0.779533	0.0699629	0.270216	0.106297	0.0247798	0.00826782	0.0153749	0.0417416	0.0385395	0.15624	0.064204	0.0173239	0.01755	0.00410714	0.0586161	0.00612899	0.0207819	0.212224	1.09403	8.63931	0.0128721	0	0.239784	0.0094089	0	0.0077817	0.00463492	0.000896694	0.696534
PC(54:7)	0.124531	0.17096	2.15972	0.0505104	1.64672	0.144486	0.0524392	0.0652852	0.0160359	0.167982	0.746564	0	0.0384364	0.060851	0.157498	0.169156	0.0055495	0.0186367	0.027899	0.0108792	0.847143	0.0391743	0.122626	0.14701	0.0245087	0.0241362	0.0200291	0.0590227	0.109959	0.543481	0.268412	0.0596865	0.0523587	0.0092322	0.255731	0.0198802	0	0.163637	0.255859	8.63931	0.0151699	0	6.41108	0.216384	0.0519196	0.176574	0.080581	0.0753259	0.355723
PC(8:1e_12:0)	0.0458405	0.0654268	0.205288	0.0405499	0.0448489	0.0403563	0.954665	1.97343	0.384845	1.14474	8.64129	1.08198	0.720645	0.300692	0.938664	0.526736	0.0354228	0.109305	0.0967047	0.0482588	2.86431	0.108494	0.300607	0.58103	0.0031228	0.0863694	0.270139	0.110337	0.475353	0.122473	0.252512	0.174233	0.113327	0.0800405	0.0573489	0.0117521	0.0982875	0.394524	1.70143	8.63931	0.0689742	0.377201	2.47789	0.112754	0.0300019	0.189184	0.0185916	0.0230707	0.0694951
PI(18:1D7_15:0)	12.6582	10.1523	11.2045	9.25926	25.1572	11.7302	7.57576	11.0497	13.468	11.7647	12.7796	9.50119	25.3165	12.1581	21.5054	14.7601	2.61097	8.14664	9.21659	3.70028	6.94444	11.8694	17.094	21.5054	4.4843	6.55738	4.37637	5.70613	8.08081	34.188	5.57103	9.80392	5.31208	5.14801	9.36768	3.91773	9.00901	11.1421	16.8067	8.63931	6.95652	12.3457	13.7457	20.6186	18.1818	10.6667	6.52529	14.8699	3.4904
PI(16:0_16:0)	0	0.0254953	0.0182158	0.0183393	0.00796035	0.0173286	0.0383737	0.00718677	0.0116664	0.0117211	0.0258441	0.000951702	0.255802	0.107579	0.198562	0.0657966	0.00702495	0.0273601	0.0728461	0.0718619	0.116321	0.0157577	0.23489	0.0130817	0.00281673	0.00114076	0.026106	0	0	0.0181543	0	0.0002717	0.000751243	0	0	0	1.68505	0.0683179	0.00707096	8.63931	0	0.186382	0.0177561	0	0.0105758	0.00392973	0.0164152	0.00538473	0.0288369
PI(16:0_18:1)	1.74146	1.63457	3.52868	0.65292	0.641947	0.735238	26.3941	16.1672	25.6365	29.8574	68.6254	9.42927	12.8046	4.06781	6.77525	6.27427	0.690272	1.33557	4.93786	2.36682	2.53164	4.50321	7.82197	5.23053	0.553421	1.10437	9.89322	2.0112	1.93569	8.46636	2.55988	2.58521	0.603685	1.01592	4.68046	1.95185	2.25443	1.22785	3.71097	8.63931	0.612632	0.513116	14.6788	5.81672	4.29771	1.71698	1.71182	2.9405	0.779742
PI(16:0_20:4)	5.76306	4.43913	8.69303	6.07265	17.6238	17.8594	7.48408	7.4391	9.69956	14.0133	20.3017	3.89315	19.0932	10.1551	5.67106	14.902	0.985103	4.9496	7.23881	3.96501	4.5563	7.20876	10.9399	15.3177	1.34362	5.0276	15.8812	5.75271	4.13267	30.9405	2.35403	8.50093	3.52199	2.44726	6.61249	2.68828	33.4473	6.44831	17.3657	8.63931	4.02461	8.43075	39.0118	10.4351	8.05143	3.15246	2.89725	4.23039	1.66064
PI(16:0_22:6)	0.00960709	0.0170009	0.0945249	0.0434264	0.0323398	0.106567	0.167007	0.137947	0.139151	0.185831	0.617482	0.0548358	0.904192	0.148301	0.587342	0.293033	0.0571608	0.00742868	0.353027	0.20837	0.238419	0.0226311	0.55386	0.121047	0.0152094	0.193388	2.46896	0.307801	0.309111	0.752987	0.144526	0.519723	0.0833268	0.108908	0.255725	0.0553681	0	0	0	8.63931	0	2.69039e-08	0.218745	0.146173	0.0535332	0.0252185	0.00273851	0.0485624	0.170854
PI(18:0_16:0)	0	0.01394	0.0335637	0	0.0236373	0.0415364	0.311653	0.0596753	0.0773132	0.0362483	0.269457	0.0556836	0.728147	0.325618	0.590777	0.441032	0.120396	0.228405	0.461241	0.225183	0.439409	0.1509	0.918793	0.31941	0.0226274	0.11892	1.54451	0.116943	0.0300637	0.27851	0.0390025	0.228529	0.0323499	0.0364923	0.0716298	0.0355906	1.91968	0.185018	0.0217075	8.63931	0	0.010149	0.0961832	0.05156	0.014149	0.00429102	0.0132316	0.0177974	0.166698
PI(18:0_18:1)	27.9788	17.8517	35.6331	15.6069	5.48928	19.3446	2.52338	1.89261	2.36827	3.47063	7.22406	1.04146	10.593	7.10184	2.91303	9.59397	0.226129	3.00312	3.56002	2.16347	1.30156	3.12508	4.68524	10.5705	0.341126	1.16362	24.8368	4.48997	15.3938	16.6088	2.76815	4.02852	1.21204	1.44797	1.55983	1.93471	0.280431	0.406232	0.33636	8.63931	0.276732	0.262777	265.488	38.3829	15.7264	11.4401	9.97415	18.5937	0.255516
PI(18:0_20:1)	0.0556571	0.0432461	0.0653864	0.0101409	0.0705841	0.0898403	0.141186	0.227767	0.162408	0.619317	0.348025	0.145543	0.202679	0.388283	0.0319212	0.468211	0.0198645	0.241302	0.232153	0.0522169	0.0440505	0.234559	0.14721	0.759069	0.025347	0.0392112	0.141906	0.207342	0.0223802	0.515308	0.0719149	0.0671666	0.0683974	0.0239913	0.0632508	0.0809642	0	0.0600878	0.0732534	8.63931	0	0.012591	0.694813	0.334121	0.637425	0.107111	0.294213	0.370474	0.013062
PI(18:0_20:3)	6.68624	5.23355	12.166	5.47032	14.5096	15.0297	4.29805	4.62453	5.65687	9.74401	11.6099	2.95694	11.0376	5.58497	2.38556	6.69942	0.61058	3.66472	4.1039	2.59193	2.58466	3.74667	5.34121	11.6145	1.30571	3.55632	9.27386	5.07692	3.1945	29.9226	2.35044	5.75888	3.27601	2.32409	5.60788	2.61324	3.34638	14.2288	29.8751	8.63931	7.1497	13.6035	57.3515	10.3224	11.6391	4.74582	4.8092	5.73513	1.51762
PI(18:0_20:4)	89.0206	55.7546	136.775	57.5754	139.899	131.867	57.1187	65.343	76.0684	86.6052	180.488	35.3756	133.793	68.2953	32.5752	96.3609	5.05238	33.1052	35.6076	25.3998	25.507	33.7341	55.3575	123.564	12.2377	33.4246	169.564	54.2336	56.7224	271.37	33.4129	60.5246	27.6113	21.8552	52.1179	23.1293	46.4176	217.336	334.852	8.63931	80.8431	142.786	622.95	126.524	89.1496	46.1991	39.9753	58.4098	12.4325
PI(18:0_22:6)	0	0	0	0.0245568	0.0331794	0.0404685	0.0838174	0.0129166	0.0581778	0	0.0511047	0	2.8039	0.478554	0.639446	0.508484	0.163274	0.168217	0.711882	0.568751	0.585221	0.231967	1.30412	0.353935	0.0596644	0.715543	2.78281	0.719062	0.318603	2.16551	0.368066	0.859624	0.201807	0.280558	0.42334	0.0847604	0	0	0	8.63931	0	2.69039e-08	0	0	0	0	0	0.00831423	0.453078
PI(18:1_20:4)	9.88138	7.24637	19.3359	7.49914	11.3415	12.9016	7.03481	7.45376	9.01267	13.4007	18.0284	2.97674	12.2977	5.38598	3.06218	9.77508	0.468698	2.57841	4.86228	2.12149	2.49501	3.87704	4.46146	9.44956	0.858314	3.07795	10.9396	4.31032	3.04634	31.1019	2.35511	6.48551	2.5719	2.16311	4.41394	2.38605	10.5303	4.59847	14.7709	8.63931	3.15989	7.49452	68.2401	14.0021	11.4224	5.08405	5.1194	6.41256	1.16512
PI(30:1)	0.177181	0.107931	0.227426	0.0458994	0.0313647	0.0385686	0.15013	0.171671	0.301361	0.336195	0.350741	0.0446986	0.0116578	0.00864621	0	0.0097966	0	0	0.00171264	0	0	0.00244143	0.00347858	0.00301796	0	0	0.00535968	0	0	0	0	0	0	0	0	0	0	0.00638433	0	8.63931	0	0.00927151	0.45789	0.171104	0.0884803	0.0308959	0.0377516	0.0700523	0
PI(34:0)	0.0139025	0.0414144	0	0.0520146	0.0192874	0.00595417	0.458163	0.577738	0.809948	1.12836	2.46268	0.330209	0.619049	0.022225	0.104046	0.38124	0.00548176	0.098869	0.18533	0.176729	0.230448	0.0579093	0.380069	0.115551	0.00984136	0.0394849	0.973016	0.208112	0.206288	0.0255284	0.271339	0.165533	0.0192693	0.0366241	0.324533	0.11681	0.358779	0.0221734	0.267481	8.63931	0	0.00877896	0.107817	0	0.0328856	0.0236128	0.0678494	0	0.340382
PI(34:1)	17.4353	16.3927	36.6396	10.5556	22.5403	34.0785	2.12354	4.41933	3.98647	12.429	6.39715	2.91481	13.0959	11.6868	1.7161	15.7801	0.579294	5.69977	4.77808	3.16462	2.96684	7.11691	5.8799	21.6776	2.65616	5.24095	1.22413	3.29189	5.62866	45.6532	1.90926	6.53682	5.0825	3.08636	4.12482	4.83358	2.34377	12.3891	29.4389	8.63931	10.087	10.985	118.312	36.0011	25.4839	11.3316	6.57668	17.9409	0.243601
PI(34:2)	0.132199	0.195173	0.331938	0.0689864	0.450021	0.218237	0.116058	0.190659	0.185622	0.361416	0.250544	0.0766309	0.165034	0.179332	0.0928966	0.190941	0.0359978	0.195555	0.215363	0.352814	0.169821	0.238566	0.459581	0.367322	0.178697	0.300446	0.0254045	0.362464	0.736715	5.1673	0.193586	0.246155	0.26491	0.127295	0.351712	0.24476	2.58919	4.52137	9.53142	8.63931	2.53893	5.04482	0.689562	0.314563	0.469855	0.119498	0.070436	0.0428364	0.0262311
PI(38:1)	0.00997877	0.0482246	0.563668	0.0602321	0.12443	0.233697	0.0942732	0.150363	0.195124	0.242889	0.243653	0.0605988	0.134554	0.0260132	0.0341502	0.148296	0.00453107	0.0497376	0.0444964	0.0164849	0.0095863	0.0190805	0.012349	0.0653382	0.0249204	0.0714449	0.106294	0.0705118	0.0277549	0.315956	0.0225232	0.101671	0.0572871	0.0258149	0.0933397	0.0654061	0	0.0177307	0.0281896	8.63931	0.00583009	0	0.745107	0.0984498	0.0328529	0.00230393	0.0124888	0.0628423	0.00911255
LPE(18:1D7)	12.6582	10.1523	11.2045	9.25926	25.1572	11.7302	7.57576	11.0497	13.468	11.7647	12.7796	9.50119	25.3165	12.1581	21.5054	14.7601	2.61097	8.14664	9.21659	3.70028	6.94444	11.8694	17.094	21.5054	4.4843	6.55738	4.37637	5.70613	8.08081	34.188	5.57103	9.80392	5.31208	5.14801	9.36768	3.91773	9.00901	11.1421	16.8067	8.63931	6.95652	12.3457	13.7457	20.6186	18.1818	10.6667	6.52529	14.8699	3.4904
LPE(16:0)	1.64153	1.81878	3.29564	2.87559	7.98007	16.6863	1.92171	0.804735	0.92289	0.809183	17.8081	0.910513	3.25951	3.52384	2.22683	3.3052	0.171216	1.27741	0.789626	0.53879	2.37504	1.03767	1.48787	2.22553	0.593947	0.84614	19.4489	10.3499	8.18083	5.18531	0.864601	3.33475	0.707061	0.947324	2.42683	1.3956	5.91404	19.8278	83.7075	8.63931	21.1745	77.3946	30.5476	3.78943	1.88098	5.42715	1.17034	5.26329	0
LPE(16:1)	0.077364	0.100148	0.12149	0.0879003	0.453739	0.456056	0.0778734	0.103227	0.0820698	0.121147	0.499154	0.0311712	0.225898	0.109674	0.0336873	0.0725362	0.00759694	0.0118824	0.0691144	0.0331413	0.0753446	0.0772305	0.069929	0.180087	0.0461221	0.0578669	0.115726	0.809021	0.14125	0.221409	0.0174049	0.125085	0.0160063	0.0316571	0.16421	0.0366255	0.331406	0.432758	4.85752	8.63931	0.147831	1.33771	0.836388	0.185666	0.0980741	0.245391	0.102074	0.229172	0
LPE(18:0)	3.5825	3.22381	8.2839	4.65411	14.5267	20.1956	1.7162	0.63266	1.03297	0.507433	10.7152	0.258517	7.22758	6.32162	4.36362	10.3306	0.43865	3.87518	1.86419	1.09189	5.7062	2.65775	4.29168	6.04832	0.910519	3.17824	29.7118	12.2394	19.4009	16.8961	4.54744	7.13012	2.09837	2.36782	6.40257	3.27522	15.1717	26.724	520.613	8.63931	29.281	102.835	1331.12	9.67537	3.41524	6.19192	2.77258	7.9539	2.41654
LPE(18:1)	9.54825	14.4449	23.0294	22.0217	53.276	116.454	14.7361	6.65472	8.02361	8.84345	142.38	5.81166	24.183	27.8886	16.0241	20.2327	1.32535	8.30597	4.70256	3.77308	20.2982	5.95989	8.51304	18.1271	4.80057	7.22056	167.831	85.5873	51.7771	50.4277	5.03614	27.3233	3.1867	6.06441	16.7378	8.23664	43.5844	215.593	798.647	8.63931	193.217	827.047	176.36	23.9683	14.1463	44.8349	9.11116	39.8096	1.50379
LPE(18:2e)	8.46961e-07	0.00244339	0.0286206	0	0.0123818	0	0.481139	0.0515573	0.139356	0.0625482	1.518	0	0.331519	0.592858	0.1382	0.686585	0.0105939	0.2897	0.0177825	0.0333768	0.343559	0.0946555	0.176876	0.229243	0	0.0618644	0.303211	0.129084	0.415067	0.0294049	0.166533	0.0143616	0.0339635	0.0617596	0.0274276	0.00173221	0	0	0	8.63931	0	0	1.90569e-06	0.0215382	0	0	0.00345077	0	0
LPE(20:0)	1.11973	1.28185	2.63934	2.08083	10.556	19.6718	1.34066	0.35505	0.423346	0.667783	16.3113	1.50625	0.953832	0.826499	1.58129	1.43635	0.145923	0.501765	0.335509	0.319125	1.0772	0.464095	1.00643	0.58231	0.626719	0.760819	8.86855	9.29329	4.30379	2.83907	0.541777	1.68349	0.252624	0.423492	2.87457	1.1347	8.78957	8.2158	76.9855	8.63931	15.5076	43.5827	17.8588	3.7844	1.09486	3.64277	0.707343	4.04193	6.58314
LPE(20:1)	4.31015	6.40361	10.1512	8.10391	29.4434	53.7184	5.26543	2.52946	2.3508	2.08712	56.9909	4.21664	12.1185	13.5465	9.42722	13.2041	0.689999	4.63199	2.11414	1.78102	13.498	3.83782	5.39673	9.08274	2.18544	4.2995	142.469	54.2629	44.2284	27.565	3.12029	21.2114	1.66791	3.63799	9.68568	5.66614	29.3143	99.7566	556.845	8.63931	70.4789	589.723	71.0138	12.488	5.41828	16.6323	4.04497	17.1372	3.28345
LPE(20:2)	0.169766	0.369858	0.594938	0.603267	1.44983	2.87719	0.728519	0.245442	0.11514	0.156401	1.95623	0.430854	0.340872	0.304091	0.106833	0.212916	0.017308	0.0737852	0.0750764	0.0946554	0.221326	0.0790754	0.082563	0.235749	0.106024	0.0849217	1.51749	0.780941	0.511329	0.961025	0.0152629	0.235506	0.0464749	0.023626	0.460851	0.161522	0.236351	1.42232	17.2518	8.63931	0.92056	3.32837	4.59484	0.582418	0.327035	1.46527	0.180263	0.739176	0
LPE(20:3)	0.988691	1.36573	3.00277	2.99583	5.75145	16.6031	4.45033	1.38472	1.81	1.53498	36.6363	1.67928	8.9548	8.29933	2.47267	4.69428	0.134772	1.72114	0.28933	0.641317	8.38609	0.800751	1.16827	4.53353	0.191448	2.19113	82.4318	17.6703	42.5297	9.7224	1.75812	7.68719	0.912364	3.18754	2.2121	1.38285	7.86799	47.8478	167.929	8.63931	19.2472	144.38	21.8688	4.37335	1.39654	5.95618	0.928268	2.77655	0.180009
LPE(20:4)	1.48259	2.28343	3.42612	3.41394	9.2191	12.6329	5.24679	2.36959	2.51016	1.89968	30.8466	1.51888	8.78706	8.04577	3.74214	5.688	0.257682	2.22954	1.11883	0.952599	6.29132	1.65636	2.29204	5.11531	0.655872	1.78338	34.1775	13.4139	13.1731	10.0065	0.984683	6.53059	0.937698	1.88023	2.33455	1.27021	1.9823	13.9947	125.746	8.63931	5.4379	42.1122	27.6948	4.71636	2.96193	8.75255	1.83091	6.49932	0
LPE(22:1)	0.682535	0.859982	1.40328	1.11057	5.64641	8.5521	0.76128	0.243233	0.290468	0.404321	8.62956	0.996776	0.657996	0.131544	0.572168	0.301439	0.054322	0.103179	0.177367	0.171644	0.350371	0.177947	0.360591	0.197804	0.340223	0.247486	1.5948	2.21972	0.679115	1.59527	0.151799	0.626045	0.0909451	0.147498	1.12906	0.445866	0.145557	2.22069	17.5214	8.63931	1.19627	11.758	9.54506	1.94472	0.8582	2.50243	0.544511	2.49418	3.23171
LPE(22:3)	0.135072	0.194335	0.387092	0.209339	0.650847	0.417884	0.183086	0.0971268	0.0919492	0.16325	0.631382	0.0731435	0.309919	0.211979	0.107881	0.207631	0.0150837	0.0855735	0.135176	0.0927898	0.0734451	0.123445	0.0913241	0.214716	0.0374764	0.0565574	0.0749627	0.755409	0.169446	0.244308	0.0477543	0.15696	0.0302271	0.0342916	0.180924	0.124268	0.430629	0.67631	3.4594	8.63931	0.35495	3.7277	1.70901	0.273102	0.405667	0.836483	0.234033	0.793248	0
LPE(22:4)	2.10725	3.87249	6.00851	4.85227	14.317	23.6886	3.8935	2.02561	1.94154	1.88296	32.0956	1.69271	6.1198	7.23694	3.40585	5.35429	0.278021	2.1662	1.05543	0.959235	6.10925	1.48648	1.9536	4.55056	0.795326	2.08592	41.488	15.9968	14.1623	13.3038	1.17433	8.21443	0.814251	1.63012	2.64816	1.81038	5.34942	47.843	146.345	8.63931	20.2853	156.783	37.7278	7.33209	4.93084	12.4909	2.26471	8.4135	0.369991
LPE(22:5)	0.347702	0.674647	1.13036	1.08132	2.64965	4.47789	0.517253	0.282349	0.277212	0.34048	4.33228	0.184244	1.11665	0.636187	0.267877	0.464884	0.0313567	0.251899	0.122991	0.137441	0.429259	0.175428	0.265509	0.748836	0.0909596	0.140592	2.26908	1.52062	0.642822	2.46993	0.180755	0.521575	0.0995456	0.107395	0.579912	0.3979	0.0988817	3.17839	24.5623	8.63931	0.916738	11.1612	6.02607	0.980117	0.674211	2.18796	0.352999	1.19505	0
LPE(22:6)	2.04814	3.04932	5.47988	5.08133	12.0101	19.9788	5.68512	2.72894	3.11023	3.06396	41.4621	2.19788	17.2433	11.6856	4.20833	7.78323	0.35498	2.85595	1.59107	1.90764	11.6035	2.46362	2.49916	8.85962	0.846746	4.11055	74.3713	20.4769	40.0671	19.2287	1.88277	13.5354	2.03375	4.42305	3.95359	2.70612	2.18403	29.9287	232.607	8.63931	14.1013	87.5435	33.7306	6.46776	3.30657	10.1563	2.37315	6.40967	0.179989
LPG(18:1)	0.329699	0.3195	0.698106	0.269044	0.299895	0.121463	0.13173	0.0588772	0.051181	0.0762254	0.127289	0.00504502	0.948787	0.483262	0.43269	0.422609	0.0515026	0.171742	0.346173	0.269341	0.37929	0.327922	0.678055	0.597978	0.0649568	0.185626	0.164945	0.321828	0.275746	0.900659	0.0945141	0.33993	0.168849	0.150524	0.367014	0.249302	0	0.013221	0.263424	8.63931	0.0118666	0.0590082	5.48911	0.677775	0.340154	0.428951	0.1881	0.435422	0
LPG(20:1)	0	0.00250388	0.00823726	0.00749279	0.0155688	0.0329932	0	0	0	0	0	0	0	0	0	0	0	0	0	0	0	0	0	0	0	0	0.438753	0	0	0	0	0.0126528	0	0.000456476	0.0047099	0	0	0	0	8.63931	0	0	0.409489	0.0554032	0.00304536	0.00899699	0.00543329	0.0134439	0
LPG(22:6)	0	0	4.21433e-08	0.0136989	0	0	0.0243142	0.016783	0.00798182	0	0.00187224	0	0.325772	0.184559	0.113229	0.145001	0.0214383	0.0884956	0.146795	0.0940263	0.148582	0.265781	0.224334	0.294328	0.0230226	0.0958564	0.0383803	0.0581483	0.168396	0.324232	0.0622366	0.151615	0.108882	0.0899664	0.15732	0.113661	0	0	0	8.63931	0.0205828	0.176139	0	0	1.13329e-07	0	0	0	0
LPI(16:0)	0.117678	0.110403	0.305677	0.170351	0.312198	0.0966356	0.0148932	0.00412616	0.00414528	0.0160963	0.00315175	0	0.425567	0.211102	0.163119	0.169567	0.0246583	0.0608746	0.179019	0.146226	0.149193	0.289985	0.21598	0.277677	0.0245323	0.194014	0.197733	0.197298	0.232139	0.153866	0.0346594	0.218999	0.0491812	0.0606552	0.115342	0.0888883	1.87022e-06	0.0338379	0.299792	8.63931	0.0293325	0	2.19978	0.168574	0.102649	0.130002	0.0704239	0.11926	0
LPI(18:0)	1.38459	1.2134	3.39554	1.49739	7.38958	5.80023	1.1314	0.417065	0.648622	0.613765	4.29123	0.216457	1.94188	1.00005	0.900804	1.14366	0.12195	0.354879	0.77145	0.524012	0.965541	0.573861	1.16548	1.60401	0.244777	0.751209	3.78538	1.87672	1.9526	2.5666	0.381363	1.54006	0.405826	0.486897	1.35069	0.751782	0.267265	0.140286	1.83038	8.63931	0.226556	0.495862	37.5056	3.66863	1.17458	1.43016	0.810882	1.6825	1.01573
LPI(18:1)	0.221106	0.210846	0.466999	0.0733342	0.225692	0.145768	0.0046661	0	0.00168461	0	0.00291821	0	0.0107424	0	0	0	0	0	0.00137834	0.00220321	0	0	0.00132041	0	5.32582e-08	0.00603759	0	0.00277565	6.53922e-07	2.97805e-07	0	0.00886541	0	0.00197069	7.55599e-08	0	0	0	0.926963	8.63931	0.0785575	0.0959185	2.76126	0.20591	0.143308	0.243508	0.129434	0.208816	0
LPI(20:4)	0.221118	0.306309	0.626591	0.196777	0.446743	0.0668457	0.118991	0.0252323	0.0328284	0.0223241	0.0807674	0.00327669	1.0409	0.493015	0.25548	0.356402	0.0457608	0.132375	0.239316	0.35212	0.475333	0.507147	0.436811	0.653568	0.0334925	0.242855	0.288052	0.120595	0.755393	0.492854	0.050934	0.475824	0.14787	0.196827	0.206272	0.154904	0	2.59394	16.6755	8.63931	0.762354	2.21262	3.8375	0.392361	0.145133	0.301433	0.182423	0.405245	0
LPS(18:0)	1.01747	0.43323	1.29332	1.40737	7.66048	13.5311	1.29634	0.24983	0.56856	0.464195	6.53424	0.579575	2.9836	2.26451	1.3956	3.76872	0.154842	1.1205	0.498352	0.796787	1.76416	1.03593	1.95405	1.82198	0.495505	1.17197	21.7944	8.34462	12.6841	5.71158	1.6103	2.71746	0.814709	1.01959	4.96351	1.48826	0	0.181913	0.872838	8.63931	0.222632	0.491708	31.7323	4.4567	0.801402	1.65309	0.48554	1.93377	18.8285
LPS(18:1)	0	0	0	0.062729	0.557568	0.306269	0.00948147	0	0	0.00254155	0.225892	0	0.281883	0.130533	0.127409	0.0976036	0.0175466	0.0479542	0.095618	0.0622001	0.120303	0.0914692	0.191777	0.211503	0.0454581	0.106931	0.061139	0.322883	0.30553	0.370244	0.0617452	0.152948	0.116659	0.070036	0.200524	0.188739	0	0	0	8.63931	0	0	0	0	0	0	0	0	0
LPS(22:6)	0.050855	0.0699804	0.172143	0.0359382	0.131913	0.0761209	0.00700332	0.00375057	0	0	0	0	0.560434	0.149262	0.0113334	0.0314237	0.00424524	0.0142973	0.0375917	0.0623375	0.211049	0.0728801	0.0457252	0.115668	0.00597442	0.0999769	0.0979825	0.0949986	0.350346	0.120651	0.0263876	0.220211	0.0421958	0.163366	0.0163455	0.033956	0	1.30505	8.93122	8.63931	0.33685	0.284214	1.13495	0.112751	0.0417346	0.0823046	0.0540656	0.0977876	0
MG(16:0)	43.5809	9.87423	30.9765	8.03091	69.1702	109.021	14.9099	8.43617	7.19758	10.6533	58.5386	27.47	17.3857	11.3411	29.1966	21.0187	1.07989	5.17319	1.87541	3.8413	11.2179	4.20749	9.34486	17.6029	12.8697	5.63725	49.7277	53.734	96.4585	93.0225	18.5907	12.9683	6.64674	5.45983	80.0483	23.2687	7.63656	3.35732	27.4521	8.63931	2.75747	8.30583	1069.57	63.6865	20.863	39.0001	11.0143	26.9284	129.843
MG(16:1)	0.0138152	0.0112623	0.0149176	0.00286868	0	0.0214188	0.213397	0.0761409	0.0362302	0.0220359	0.470592	0.00447756	0.948317	1.62054	0.2556	1.37895	0.0256482	0.760341	0.0302249	0.0532793	0.92108	0.208196	0.49888	0.909063	0.00416001	0.105852	0.408309	0.310095	0.771274	0.168622	0.107852	0.0877452	0.0756463	0.153545	0.106042	0.0195692	2.57259	0.632554	2.90841	8.63931	0.425126	0.69554	0.228919	0.0115361	0.0100154	0.0101402	0.00235257	0.00737845	0.10993
MG(18:0)	179.262	21.9633	49.545	28.5338	86.302	577.728	89.6858	45.695	64.5643	35.6335	99.4149	24.9352	33.5617	23.7598	110.85	33.8292	2.66536	14.0997	4.64219	19.866	29.9766	8.3616	17.829	64.0431	11.9764	7.01115	65.2099	135.032	117.742	110.661	35.6126	24.8032	18.6288	16.2473	110.944	26.7849	17.7414	18.9516	114.33	8.63931	9.66761	39.1355	4584.21	169.169	45.0868	117.765	6.56425	94.1978	155.271
MG(18:1)	4.86012	5.89319	23.4328	5.96182	41.9573	61.1985	22.165	5.0571	6.64624	8.92996	79.1787	6.66668	44.6232	40.3603	32.8644	75.0515	0.877209	23.9886	1.89017	11.512	54.4877	18.5998	34.0467	45.6878	7.30375	7.73043	72.1605	41.8926	67.113	86.3524	15.1491	15.1433	8.9692	8.91196	54.9282	10.4016	24.2649	15.7701	63.9519	8.63931	6.20212	22.3801	158.581	12.8118	3.46515	12.6026	2.01747	8.17804	241.692
MG(20:1)	0.0721254	0.0368958	0.0505278	0.0160826	0.352941	0.0371229	0.653917	0.254713	0.420913	0.10834	2.52336	0.227787	1.89013	2.49498	0.858585	2.08944	0.0440727	0.757485	0.0846129	0.059886	2.19424	0.328442	0.765866	1.41633	0.0633646	0.447857	1.85986	2.0437	3.79171	0.793342	0.626962	0.32759	0.245836	0.352434	1.17137	0.276726	1.01158	1.40445	4.34177	8.63931	0.346735	1.80889	2.36094	0.165886	0.0433497	0.101963	0.0119669	0.0445366	0.933472
MG(20:2)	0.222537	0.0612028	0.288893	0.0357296	1.5269	0.508737	1.33038	0.109628	0.099633	0.335551	2.74254	0.471667	0.213201	0.0424998	0.059534	0.022743	0.00192759	0.0135198	0.00337369	0.00937319	0.0543449	0.0648134	0.130243	0.299773	0.502947	0.499201	4.90544	0.973314	4.81741	6.88976	1.94226	1.74763	0.171679	0.645722	13.562	1.51414	0.158761	1.28553	9.77112	8.63931	0.95144	2.08702	7.84393	0.549447	0.0913888	0.445236	0.127619	0.247835	1.84146
MG(20:3)	0.0826424	0.315309	0.584485	0.208003	0.706482	2.71222	1.54812	0.388978	0.327608	0.784554	4.34838	0.695011	0.928985	0.0430673	0.955046	3.04323	0.00448387	1.11847	0.0950166	0.43014	1.36941	1.11131	0.962449	0.970106	0.610162	0.434051	2.71294	1.43167	1.24557	4.49659	0.932249	0.330862	1.23112	0.270831	4.48774	0.539831	1.45365	0.563666	6.45196	8.63931	0.518745	1.25382	6.42172	0.543358	0.195311	0.577604	0.137398	0.439378	10.3367
MG(20:4)	1.92177	5.16801	28.7437	5.20675	34.9692	56.7457	19.4684	6.43402	3.97366	6.69265	76.8596	3.83132	39.9503	53.7029	16.3035	62.5609	0.716797	25.1564	0.830194	5.26968	37.4168	9.65081	21.6225	47.3157	5.22978	7.12969	53.0781	24.5558	47.0214	31.3554	6.70993	21.0068	12.0374	13.9709	27.6297	5.16624	4.64076	16.9253	104.153	8.63931	7.03184	19.7871	86.7397	10.732	1.66849	12.4137	1.00398	6.64591	804.691
MG(22:4)	0.642613	0.712248	2.40974	0.607246	6.08949	8.97282	4.82117	1.40846	1.25348	1.98927	21.0351	1.59358	6.95357	7.28782	4.56619	12.9991	0.142503	5.24005	0.300511	1.66216	10.2369	3.08182	5.2567	7.34873	1.07082	1.2045	9.92524	4.5627	8.6369	7.37739	1.81929	2.45594	2.12689	1.86222	7.48088	1.24161	4.71525	5.05998	21.059	8.63931	2.30552	5.36548	27.6148	1.97548	0.328039	1.88045	0.195719	1.257	32.608
MG(22:5)	0.0349675	0.0121019	0.0283262	0.0147301	0.13048	0.251802	0.336724	0.137941	0.221386	0.0694813	2.08945	0.0219367	0.987504	1.88793	0.268059	1.41751	0.0277517	0.54783	0.0142044	0.028254	1.12494	0.178587	0.376103	1.16671	0.0118482	0.158418	0.626549	0.423713	1.10831	0.243878	0.222497	0.326257	0.214619	0.289457	0.258066	0.0848544	0.405373	0.135643	3.25908	8.63931	0.289094	1.62574	0.66217	0.068497	0.0214571	0.0391206	0.00602496	0.0172867	0.552383
MG(22:6)	0.11654	0.274439	0.717871	0.073503	3.23965	0.534878	2.3941	0.52185	0.348774	0.491532	6.31796	0.383372	3.30788	4.07646	1.30641	5.85319	0.0732458	3.41104	0.0821894	1.5099	4.97679	0.818172	1.90076	4.09021	1.05342	0.927499	4.88691	2.91562	5.38402	3.43147	0.982836	2.56388	2.65254	1.88874	3.86453	0.716137	0.516627	0.819695	3.40622	8.63931	0.345533	2.14579	5.23325	0.567079	0.0815074	0.488958	0.0671511	0.42106	63.3286
MLCL(44:4)	1.06411	0.795639	1.92285	1.24684	6.09817	10.1285	0.880607	0.166877	0.355936	0.27875	3.82132	0.311494	1.10707	0.417348	0.593734	0.73572	0.10088	0.288444	0.364721	0.219405	0.697292	0.335098	0.787709	0.778962	0.29551	0.514748	6.05279	2.40277	1.15005	2.84875	0.579093	1.90209	0.478818	0.502163	2.45951	0.94432	0	0.24717	0.486469	8.63931	0.110031	0.172637	31.6929	4.75075	1.08199	1.64083	0.673769	2.31282	6.78282
MLCL(45:5)	0.39697	0.425232	0.684966	0.404522	0.443633	0.0219523	0.510847	0.280768	0.23205	0.470012	0.319928	0.00249971	0.794444	0.469746	0.479869	0.620488	0.0453984	0.166755	0.387042	0.162811	0.422493	0.40349	0.510542	0.587795	0.121222	0.317915	0.248219	0.672636	0.628767	0.670867	0.104527	0.583675	0.226864	0.23693	0.388455	0.315594	0.34623	0.107842	4.39817	8.63931	0.0613811	2.85904	4.46662	0.637766	0.460852	0.432802	0.255167	0.469336	0
MLCL(46:2)	4.01693	4.62718	9.89874	3.19539	20.1599	6.57021	4.15732	1.99696	2.67938	2.45006	14.3335	1.10535	12.7618	5.42022	3.66661	5.72964	0.608346	2.45521	4.36114	2.19203	3.0445	4.11405	5.7372	8.1202	1.7166	4.41929	3.91644	9.36377	11.7579	15.984	1.78223	7.45558	3.23988	2.76436	5.74294	3.76323	32.5826	15.3699	133.006	8.63931	5.54417	21.3492	60.1611	6.70571	5.93835	7.41804	3.08234	9.46535	0.703002
MLCL(50:2)	3.00962	3.60919	8.02061	3.19384	16.3259	8.49155	2.63341	1.17733	1.84939	1.96518	17.5482	1.11617	5.81381	2.45993	2.35005	4.47514	0.401168	1.77475	2.03567	0.897966	1.69917	2.79738	4.74376	6.11923	0.801446	2.63222	4.76392	7.12753	7.94308	15.1733	1.27537	3.59141	1.96142	1.53782	5.1939	3.48275	9.50428	18.3362	183.024	8.63931	12.1452	39.9053	58.322	8.17479	3.84227	5.07798	3.2235	8.1669	3.19064
MLCL(50:4)	1.79922	1.94881	3.59856	1.43359	6.37078	1.74736	0.856974	0.616857	0.677709	0.943509	6.65713	0.491406	3.90333	1.48289	1.08636	1.86064	0.16462	0.83351	1.23128	0.655368	1.98889	1.61653	2.36602	2.31934	0.619137	1.8531	1.92188	3.59906	7.24474	9.47208	0.592476	4.56877	1.77197	1.94701	1.92122	1.55964	4.84009	3.2687	38.6247	8.63931	1.3149	5.40372	27.3302	2.59518	2.39805	2.55469	1.62612	3.43366	0
MLCL(54:10)	0.0576755	0.0671194	0.0753095	0.0817129	0.130125	0	0.0329696	0.0430554	0.0635891	0.0304037	0.0124726	0	0.98254	0.279817	0.0686935	0.121288	0.0299465	0.0595673	0.103346	0.0825049	0.292139	0.0960155	0.143055	0.388644	0.0313482	0.404136	0.213102	0.329795	1.60898	0.669525	0.0426955	0.667784	0.275017	0.366137	0.11334	0.118075	0	0.229102	1.47873	8.63931	0.356442	0.223314	0.322556	0.087845	0.0709282	0.0897292	0.0639008	0.101538	0
MLCL(54:2)	0.0777262	0.0714131	0.124523	0.0688203	0.1352	0.0787996	0.242913	0.040492	0.0541287	0.0406924	0.153681	0.00651361	0.223207	0.0800467	0.290632	0.207353	0.0432832	0.0412367	0.116311	0.0965877	0.136969	0.0848946	0.231266	0.0205599	0.0355655	0.0976326	0.0878768	0.362757	0.165465	0.595315	0.113315	0.117838	0.0728663	0.0515336	0.341311	0.106922	0	0	0	8.63931	0	0	1.44421	0.139453	0.070984	0.116291	0.0550653	0.143678	5.20443
MLCL(58:14)	0.0344248	0.0323764	0.0432548	0.0535417	0.0710813	0	0.0524325	0.0338812	0.0536537	0.0306348	0.0493532	0.0055921	1.18239	0.208199	0.0599511	0.103635	0.0081016	0.0286182	0.0795434	0.0754291	0.447877	0.0793536	0.0494668	0.318802	0.00779442	0.587004	0.382919	0.349019	3.04944	1.11127	0	0.790676	0.384064	0.615485	0.0937395	0.110482	0	0.20139	2.65337	8.63931	0.763089	0.551437	0.153397	0.0262744	0.0362959	0.0437976	0.0269589	0.0506432	0
MLCL(61:0)	0.0123839	0.00740542	0.0680182	0.0636079	5.14382	6.90155	1.09705	0.38425	0.684322	0.681367	3.80235	0.253269	6.36757	4.38182	2.32037	5.02064	0.945383	2.67907	1.73917	2.10458	3.57643	2.09657	10.8587	4.68259	0.407991	1.0792	1.14438	1.16642	1.39528	2.01904	0.631906	1.10712	0.618044	0.6094	1.98858	0.508701	0	0	0	8.63931	0.324271	0.843262	1.19047	0.196801	0.0486811	0.15347	0.0308002	0.0713435	28.2295
MLCL(61:2)	0.26585	0.118732	0.457503	0.274329	0.616867	1.84498	0.866629	0.0929764	0.207392	0.299805	2.00844	0.0961764	2.11059	1.77901	0.411473	2.03469	0.148009	1.48397	0.167903	0.525727	0.505118	2.01279	0.329455	1.71094	0.231904	0.337475	0.0576863	0.220194	0.40835	1.73451	0.061196	0.0984224	0.224217	0.390351	0.333884	0.400306	0	0	0	8.63931	0	0	11.5153	0.66631	0.217669	0.405927	0.0259881	0.145128	0.0928112
MLCL(65:2)	36.2832	26.2938	120.849	26.7107	157.239	196.91	120.489	10.3718	14.6347	34.9415	187.136	15.2984	98.9186	67.715	27.5612	67.7807	7.6641	41.588	22.594	30.2345	40.0338	15.3978	73.3162	125.263	9.56383	14.6763	21.1174	25.6677	48.4038	50.8972	18.6319	18.0925	13.5287	10.254	55.7213	16.7708	2.96866	11.0637	37.3078	8.63931	6.9012	9.35639	1665.49	157.944	38.6804	61.6374	12.2124	69.8503	261.623
MLCL(69:2)	26.2493	29.3975	99.1534	45.1529	167.669	202.695	113.538	19.5726	39.1767	61.0793	237.311	23.3232	74.6253	40.3863	24.8494	65.2445	5.48593	31.4147	18.3293	19.0398	24.1242	24.066	58.2102	72.343	15.7563	49.837	50.7221	39.784	72.6458	154.802	28.3595	43.4213	33.9629	24.889	106.229	24.1884	57.7761	821.869	1168.08	8.63931	164.801	87.3724	1275.78	159.784	32.0362	81.1867	13.5818	81.337	215.803
PA(16:0_16:0)	0.0123839	0.00740542	0.0680182	0.0636079	5.14382	6.90155	1.09705	0.38425	0.684322	0.681367	3.80235	0.253269	6.36757	4.38182	2.32037	5.02064	0.945383	2.67907	1.73917	2.10458	3.57643	2.09657	10.8587	4.68259	0.407991	1.0792	1.14438	1.16642	1.39528	2.01904	0.631906	1.10712	0.618044	0.6094	1.98858	0.508701	0	0	0	8.63931	0.324271	0.843262	1.19047	0.196801	0.0486811	0.15347	0.0308002	0.0713435	28.2295
PA(16:0_16:1)	0.26585	0.118732	0.457503	0.274329	0.616867	1.84498	0.866629	0.0929764	0.207392	0.299805	2.00844	0.0961764	2.11059	1.77901	0.411473	2.03469	0.148009	1.48397	0.167903	0.525727	0.505118	2.01279	0.329455	1.71094	0.231904	0.337475	0.0576863	0.220194	0.40835	1.73451	0.061196	0.0984224	0.224217	0.390351	0.333884	0.400306	0	0	0	8.63931	0	0	11.5153	0.66631	0.217669	0.405927	0.0259881	0.145128	0.0928112
PA(16:0_18:1)	18.0611	20.4019	67.5284	43.1744	229.369	278.554	117.372	8.40011	13.587	33.9064	178.312	15.0492	66.1924	37.8048	24.9983	45.4757	4.14779	41.022	15.4945	25.7155	33.2726	11.1665	49.1801	68.3238	7.93786	13.2081	19.8472	23.9079	41.1551	50.3854	14.9579	15.2947	11.4037	9.88747	45.4821	12.9473	7.32521	142.915	1212.76	8.63931	56.395	197.605	1284.91	89.723	26.916	58.065	16.4501	70.984	260.167
PA(16:0_20:4)	0.0220421	0	0.0548415	0.58276	4.39747	6.8107	0.916627	0.164521	0.352825	0.361483	3.6986	0.288578	8.32324	5.76268	1.8246	4.70364	0.972015	5.06245	1.67903	2.90097	2.19935	1.33318	14.001	9.39728	0.302397	0.742186	0.873295	0.325907	1.05299	1.7714	0.359024	0.684994	0.587928	0.547249	1.18371	0.443896	0	0	0	8.63931	0	0	1.20341	0.203522	0.0637544	0.0569983	0.00504495	0.206001	31.75
PA(16:0_22:0)	0.468535	0.466177	6.70266	1.19165	3.47689	4.48756	0.956915	0.257526	0.490214	0.680176	3.80365	0.258367	0.530666	0.478761	0.465513	0.482783	0.0635165	0.391856	0.15071	0.25146	0.309101	0.205297	0.748268	0.404321	0.089517	0.161612	0.370043	0.439179	0.68704	0.579151	0.199143	0.126115	0.0683125	0.0726499	0.386531	0.192721	0.253486	25.869	54.7509	8.63931	6.56023	5.61021	18.2346	1.64652	0.372662	1.4113	0.920776	2.42198	5.02613
PA(16:0_24:0)	0.493241	0.693681	2.494	0.987949	5.19479	8.36191	4.66854	0.76372	2.803	2.7195	28.3037	0.383784	1.08173	0.638027	0.448898	0.927229	0.125864	0.664643	0.333761	0.621608	1.22596	0.525046	4.44257	0.957579	0.0971633	0.439034	0.593933	1.09209	1.89902	1.54818	0.392634	0.314802	0.355504	0.219896	1.47683	0.754846	1.28438	19.5324	142.93	8.63931	6.13844	3.15372	35.9447	3.57413	0.681006	1.0885	0.829585	2.58286	11.8319
PA(18:0_16:0)	1.99524	1.51077	5.26419	2.59529	6.65839	10.4074	1.45356	0.323448	0.4025	0.41401	4.75201	0.77528	1.19856	1.33362	1.1876	2.35983	0.202758	0.784487	0.430581	0.833243	1.36361	0.54169	2.15783	2.01939	0.355697	1.02612	1.05589	1.6183	2.15935	2.61885	0.8124	0.838306	0.443742	0.44494	3.19967	0.856042	5.69358	73.7591	205.183	8.63931	23.289	23.6113	53.5794	11.8713	2.00436	3.07847	1.24695	3.59366	21.0775
PA(18:0_18:1)	39.4044	44.1467	170.607	61.9896	372.713	528.438	173.565	49.1178	48.3787	59.252	1032.05	39.8173	126.419	83.8088	52.579	115.603	8.24033	78.9899	31.4932	42.2618	79.0368	41.4077	136.352	113.722	22.7316	48.4047	181.766	138.078	244.681	222.549	93.0114	69.5442	45.9917	42.3323	196.392	49.3326	182.532	1361.02	2415.44	8.63931	283.657	205.432	3347.9	293.89	50.3615	118.069	25.8301	161.46	559.839
PA(18:0_18:2)	0.073619	0.212764	0.300671	1.27614	11.6822	5.51374	0.217346	0.0482742	0.0424005	0.0686109	0.241393	0.121057	0.438107	0.359294	0.165934	0.161277	0.0286325	0.250758	0.0380908	0.111289	0.135067	0.124187	0.11735	0.266815	0.114512	0.090607	0.131499	0.209697	0.524115	0.699171	0.107967	0.162159	0.103007	0.0642617	0.226228	0.155827	1.06682	23.7628	18.3063	8.63931	4.67538	5.31718	13.9869	0.528414	0.393022	0.660635	0.20585	0.642055	0.321093
PA(18:0_20:0)	0.196425	0.209355	1.59776	0.387389	1.65427	3.25221	3.56307	0.238991	0.604034	0.347863	7.09641	0.529334	0.126063	0.0348948	0.071519	0.0513273	0.0120316	0.0346917	0.0514353	0.0206316	0.0317807	0.0308058	0.0627568	0.109535	0.0313958	0.0218686	0.126868	0.126699	0.276101	0.161995	0.0687953	0.0847638	0.0318702	0.0213585	0.292294	0.0588001	1.37533	23.9311	65.0088	8.63931	5.07056	0.0637981	20.4462	2.10852	0.268472	0.469905	0.190021	0.863149	0.167771
PA(18:0_20:1)	9.925	4.51967	19.2079	13.1064	13.9843	27.675	17.8501	3.59916	8.54006	11.5006	111.104	7.07796	10.0506	5.68853	4.07547	8.26059	0.806869	3.05344	2.76169	2.44609	3.41802	2.77407	10.2158	8.13307	1.16761	6.73647	12.7155	5.45773	13.5659	18.3865	7.40853	7.49287	3.17281	5.10012	15.1089	3.42692	10.033	441.531	350.493	8.63931	58.2775	31.0135	215.828	73.7869	12.7142	22.8545	5.81358	27.4944	46.2002
PA(18:0_20:3)	1.47182	1.82118	5.82387	1.55574	3.23303	4.82285	0.656819	0.189998	0.253611	0.17711	1.45456	0.154765	0.336666	0.172313	0.177064	0.574468	0.0317701	0.313441	0.0733553	0.140338	0.144607	0.129106	0.336145	0.312268	0.15252	0.359702	0.234198	0.210215	1.05934	1.4237	0.281207	0.472709	0.364538	0.254532	0.908527	0.342858	27.2316	95.7919	109.225	8.63931	12.4276	18.2781	77.4982	10.3698	2.73469	5.31997	1.37194	6.23858	1.30587
PA(18:0_20:4)	5.51317	8.76321	20.7734	9.39257	56.4931	84.2694	30.2164	4.84917	7.34087	13.9225	88.2658	5.18059	27.6569	23.3899	13.0084	18.495	2.40827	19.7281	4.48267	12.389	19.8244	5.36647	19.938	26.6009	3.71646	5.86433	10.5334	17.4142	15.4277	27.4241	11.7946	11.8457	7.51374	8.16733	34.4468	6.36555	8.81937	59.5063	203.738	8.63931	29.2756	21.4623	293.519	37.6673	11.5083	26.1294	6.76841	27.3596	116.282
PA(18:0_22:4)	1.38053	1.83309	10.26	1.79965	6.68497	7.53409	6.74601	1.38128	2.04959	4.00342	20.0775	1.7202	6.55595	4.2756	2.88865	6.99956	0.319353	2.82919	1.38852	2.06407	2.60861	1.94423	5.07788	5.88982	0.616788	2.34659	2.84202	3.5092	4.83854	8.4836	2.01149	3.30535	1.34357	1.33879	6.74847	1.5252	11.662	21.0371	116.704	8.63931	9.05009	3.75672	176.079	16.4135	3.88358	9.76843	2.44959	10.7905	32.4488
PA(18:0_22:6)	0.418446	0.442717	1.98891	0.425568	1.27205	1.68337	1.35711	0.366193	0.555747	1.09	3.03319	0.434414	0.369661	0.194054	0.219661	0.35026	0.036796	0.116812	0.0572686	0.207141	0.550093	0.0479339	0.514883	0.323302	0.0937511	0.338546	1.44257	1.51224	1.27048	2.35548	0.715042	1.68579	0.234625	0.766931	2.52196	0.361343	6.33348	16.958	93.6122	8.63931	3.22735	14.5649	16.2937	3.64553	0.637488	1.59012	0.345056	1.69608	2.83438
PA(18:0_24:0)	0.0749258	0.158466	0.661042	0.321438	0.487497	1.10297	0.238758	0.0741448	0.145317	0.193047	1.68975	0.177609	0.116201	0.0534576	0.0599511	0.238391	0.0129243	0.0443521	0.05437	0.0339853	0.0675194	0.013258	0.152077	0.13934	0.00134292	0.0346104	0.125647	0.0842848	0.107351	0.0762623	0.031364	0.0414729	0.0180863	0.0230908	0.193033	0.0397221	0.155755	0.255804	33.6085	8.63931	0.745723	0.338593	4.44427	0.559963	0.111821	0.160486	0.093498	0.32099	0.778805
PA(18:1_18:1)	3.3628	6.15768	15.2811	5.6183	12.2498	17.695	30.4588	4.43553	6.60419	11.9574	60.676	2.68464	20.7649	12.1615	7.09127	14.845	2.45161	11.567	5.5926	8.66291	7.68338	4.90194	25.2163	18.3431	1.80698	5.5069	14.8013	8.49081	8.81043	15.6118	4.89287	10.1955	4.11732	3.96647	15.5726	3.67019	12.3015	53.9489	96.4275	8.63931	10.2238	14.6228	212.331	24.3248	6.52224	17.9465	3.66805	29.2369	63.4344
PA(18:1_21:0)	0.0110043	0.00613651	0.0773081	0.0200522	0.0723916	0.0843134	0.702832	0.154646	0.180336	0.440599	2.11508	0.307784	1.55127	1.88865	0.460111	3.24033	0.458106	1.13418	0.494808	0.687361	0.584335	0.592413	2.94469	1.97346	0.0964658	0.307043	0.559346	0.391356	1.57503	0.852501	0.297134	0.328184	0.114557	0.132131	0.822957	0.353963	0	0.106293	0	8.63931	0	0.320601	0	0.0127696	0.0134487	0.0214596	0.00408535	0.021318	7.58405
PA(18:1_22:0)	2.60958	3.43335	14.3234	6.43538	32.1779	37.4512	15.6758	7.38601	6.67297	8.39001	65.6658	3.77283	8.38485	4.00526	2.95967	8.14414	2.37777	4.38819	2.61298	2.59101	7.69116	4.34921	9.50853	7.0465	0.86353	3.97793	5.21319	6.2947	11.7854	33.2956	3.10287	7.62461	5.4694	4.55115	14.0076	5.19133	16.651	48.6663	385.288	8.63931	39.739	14.8178	142.434	18.8207	3.0281	4.88789	2.55063	6.72548	37.1379
PA(18:1_22:1)	2.6624	1.08989	3.99615	1.3625	7.46654	9.27344	13.9143	2.35325	4.78967	3.53893	32.0327	2.04308	3.55151	2.0793	1.69939	3.33171	0.373861	1.08517	1.02355	1.64294	1.48453	1.12344	3.85258	2.80253	0.439708	1.71292	1.96436	2.42201	3.59529	5.36868	1.52368	1.68671	1.04552	1.11877	9.15564	0.876527	1.45736	21.709	29.3023	8.63931	6.71134	20.8442	99.2941	5.2093	3.13743	2.46647	2.97098	7.70366	25.484
PA(18:1_23:0)	0.614722	0.380782	0.821849	0.524627	3.79119	5.38376	2.21056	0.349946	0.97272	1.48723	9.11452	0.645652	4.05462	1.87894	0.852577	3.68002	0.545933	4.82813	1.60294	2.18538	2.00446	1.9358	7.53014	2.93608	0.431629	0.953998	1.57633	1.69796	3.49101	5.3742	0.753118	0.782968	0.985015	0.467596	7.31465	0.750994	0.150864	7.6883	83.7357	8.63931	5.88553	0	47.0691	4.54894	0.708947	0.352778	0.732361	1.86035	20.0856
PA(18:1_23:1)	0	0	0	0.00740842	0.0189113	0.0688883	0.259626	0.0874609	0.0810918	0.218889	1.32725	0.14248	0.475308	0.432987	0.137361	0.579535	0.0651604	0.270466	0.130714	0.239722	0.231136	0.226147	1.37062	0.830881	0.029914	0.107959	0.153732	0.144982	0.301256	0.235521	0.073227	0.0637849	0.0319199	0.0237284	0.324197	0.0417272	0	0.100482	0.275514	8.63931	0.443159	0	0	0	0.0101828	0.00442028	0	0.00336228	3.38102
PA(18:1_24:0)	3.39231	1.89355	19.9736	4.46043	11.8716	31.1508	20.8635	3.43498	7.23861	11.6405	93.6732	4.58344	20.6203	13.5107	4.43429	9.38787	0.850848	4.79532	3.18231	3.10665	3.04561	4.01944	12.5532	9.16007	1.08001	3.29852	11.7253	17.0698	29.0152	10.7426	3.07928	3.51942	1.94412	2.29873	34.5425	6.23048	4.69456	14.7949	168.117	8.63931	15.1496	12.745	53.1689	18.1201	0.711348	0.997899	0.56053	1.87885	22.5749
PA(18:1_24:1)	2.168	0.9271	2.61384	3.86536	13.0472	17.4854	4.65338	1.09371	2.17134	3.99348	27.2668	1.44071	7.53669	5.14828	1.05754	9.26042	1.01013	5.84641	2.8701	1.65799	5.58405	3.0528	9.32456	8.50796	0.586203	2.14807	2.04875	2.60501	6.26044	5.92927	1.65952	1.79456	2.6494	2.30168	5.52717	1.6768	2.17831	12.0251	106.829	8.63931	9.24367	7.96414	142.138	2.71608	2.29863	1.0612	0.651403	2.01544	22.4171
PA(18:1e_18:1)	0.361057	3.65546	1.92788	1.14478	6.48371	7.69602	0.728555	0.231052	0.348099	0.993988	1.93155	0.370543	6.93431	3.41888	0.55132	5.35093	0.304826	3.02262	1.62379	1.56847	1.10799	5.8739	5.42935	7.09264	0.404812	1.387	0.0887375	0.449115	2.03675	3.66408	0.342287	0.84908	0.652156	0.532816	1.24267	0.665476	0.200417	6.26226	12.7028	8.63931	3.10234	0.322533	28.0584	2.25385	0.914502	1.09071	1.31006	2.0818	4.21342
PA(18:1e_20:1)	1.96543	3.13419	4.78868	1.9716	16.6442	44.4126	5.24383	0.780634	1.9639	2.61107	21.9426	1.97028	5.93367	3.06343	1.54788	4.48709	0.437413	2.52816	1.78797	2.27085	2.01902	1.70812	6.73203	4.49378	0.460928	1.92172	1.93715	2.48776	4.05395	4.39096	1.63554	1.58938	0.766863	0.990562	4.74832	0.844035	0.456844	17.0897	13.5807	8.63931	1.8362	1.59032	45.9422	5.49817	2.5825	1.63628	0.782389	2.77682	41.5386
PA(20:0_16:0)	1.28979	2.01226	6.68992	1.22329	5.03954	4.87553	1.43309	0.181753	0.465006	0.520039	3.99991	0.385384	1.31399	1.13271	0.5222	1.88358	0.202714	0.795765	0.669873	0.594767	0.809165	0.91819	2.08713	1.88433	0.143481	0.415596	0.520734	0.627146	1.99956	3.48969	0.349167	0.291268	0.257758	0.199261	2.04857	0.477282	25.4991	71.0529	99.4168	8.63931	13.3304	8.33111	61.8045	7.78112	1.83978	3.08818	0.888125	4.79803	10.0758
PA(20:0_18:1)	0.364423	0.12484	0.871575	0.269994	1.04606	2.45105	10.2423	4.55427	2.61947	1.38633	117.472	0.782797	4.77032	6.53104	0.522356	6.58769	0.668161	2.64805	1.139	0.374986	4.24197	3.05182	20.3277	15.622	0.603173	1.83515	17.3396	6.411	19.0132	8.98916	4.90551	0.913568	1.42638	1.47647	3.36403	2.00983	0	0	8.27523	8.63931	0.590656	3.12993	10.5731	0.881613	0.136134	0.304004	0.0684526	0.286447	24.6986
PA(20:1_18:1)	3.13338	12.1175	17.1661	6.64537	19.8019	30.7813	9.91479	3.23159	1.73106	2.17619	18.5084	1.58524	5.84093	3.29521	2.61965	4.05082	0.475417	1.89765	1.4656	3.72516	2.18297	1.54272	5.19946	4.71744	0.51108	2.24221	1.22173	1.30898	5.88616	7.58838	1.20319	2.20974	1.53601	1.26847	2.93818	1.44002	88.5776	1547.59	1685.82	8.63931	316.537	59.329	169.225	25.1262	4.26545	65.236	2.92225	10.7101	18.054
PA(24:0_20:4)	3.14197	1.77172	4.558	2.83128	15.9152	6.29415	1.22139	0.327571	0.441566	0.842375	5.81699	0.483045	1.43754	0.566478	0.667834	1.70255	0.118944	0.782613	0.375796	0.65362	0.626556	0.760112	1.81767	1.31299	0.207718	0.325243	0.220534	0.278861	1.27047	3.75758	0.324223	0.498652	0.278423	0.163745	2.24083	0.60416	1.35733	5.9879	22.4107	8.63931	6.53466	4.2861	81.0273	4.64276	2.63218	4.61733	1.9098	5.59011	4.35436
PA(25:0_18:1)	0	0.000906681	0.0197356	0.00426435	0.0270511	0.0137777	0.506137	0.0912955	0.142173	0.208444	2.51313	0.152922	0.362085	0.158998	0.248041	0.940233	0.0321118	0.173013	0.0974823	0.0695604	0.168117	0.103981	0.320384	1.21715	0.0284742	0.119371	0.13011	0.176086	0.463668	0.232878	0.11742	0.0735896	0.0767549	0.0340618	1.00617	0.0963391	0	0	0.70638	8.63931	0.0727356	0	0	0.0156081	0	0.00256392	0.00198323	0.00656848	2.25821
PA(26:0_18:1)	0.0201503	0.0941059	0.139607	0.119142	0.760784	0.702343	4.70306	0.171376	0.231887	0.5756	6.93384	1.08137	0.35652	0.212128	0.33192	0.221866	0.0344421	0.136519	0.10195	0.235238	0.176294	0.088827	1.00975	0.134296	0.0127875	0.064597	0.170785	0.21911	0.136829	0.211764	0.125705	0.0719777	0.0245149	0.0375636	0.174304	0.0563204	0	1.02959	9.19974	8.63931	0.108892	0.151063	2.64268	0.181391	0.0521731	0.113234	0.0196339	0.0557323	1.74137
PA(26:1_18:1)	0.11359	0.263693	0.960609	0.381487	5.04047	1.68843	4.42876	0.69404	0.615063	1.06267	14.9918	0.596187	1.18399	0.655762	0.287379	0.843428	0.0771098	0.621277	0.349355	0.232843	0.330027	0.361844	1.19619	0.72666	0.133665	0.459664	0.369744	1.77405	1.97288	1.12686	0.363138	0.321147	0.202138	0.219947	1.20549	0.207454	0.635842	0.925427	23.5764	8.63931	0.302007	1.38504	30.3109	2.02621	0.306175	0.322616	0.106566	0.451091	3.19562
PA(34:3e)	0	0.00629586	0	0	0	0	7.89458	5.90164	7.53243	1.67626	169.264	0.351677	5.90935	10.7745	4.14131	4.89395	0.129626	3.00826	0.256304	0	2.87909	0.82843	3.01272	6.52278	0.166065	0.908946	6.42549	4.39784	7.03501	2.1839	4.53261	0.759892	0.588259	0.385322	1.21994	0.346678	2.52847	10.2007	372.992	8.63931	32.3826	68.3465	0	0	0	0	0	0	0.501957
PA(36:2e)	0.0830326	0.128864	0.298893	1.57483	3.76006	3.78863	1.90282	0.253453	0.555328	0.634246	5.89015	0.457893	5.48143	5.59089	6.55865	5.86007	0.551174	3.36695	1.96107	2.40439	3.44724	1.6501	15.577	5.612	0.250299	2.18248	1.7748	1.76216	2.15129	10.1658	1.09673	3.08756	0.851362	1.54601	4.44835	1.27543	0.100192	0.390887	0	8.63931	0	0	4.59484	0.475913	0.160419	0.232887	0.0883116	0.386601	40.3622
PA(36:3e)	172.099	217.113	980.494	425.241	1001.83	3130.91	1554.73	456.751	472.217	841.215	8123.85	668.251	347.34	297.886	266.239	698.06	9.68919	250.94	30.1154	83.052	392.303	166.053	376.703	432.691	73.8961	130.004	790.118	1001.76	1347.74	1216.21	394.317	189.487	130.754	107.111	674.531	176.111	1643.19	2451.09	42423	8.63931	3234.1	8654.55	6469.21	534.942	146.132	291.85	86.1594	152.19	8234.18
PA(38:1e)	0.0970178	0.313244	2.64748	0.132184	2.06104	2.37961	0.0415199	0.0345379	0.0407939	0.0494323	0.431117	0.0274609	0.171977	0.0915699	0.0852869	0.125061	0.00822533	0.123543	0.0438881	0.0687655	0.0390692	0.091547	0.156418	0.107156	0.0383431	0.132674	0.0856452	0.0708061	0.304431	0.203366	0.0412502	0.0595673	0.035097	0.104992	0.099584	0.0618611	0.108664	0	0	8.63931	0	0.178111	5.31007	0.336515	0.180544	0.300916	0.16378	0.4109	0.451039
PA(38:3e)	361.835	310.855	1292.04	529.581	3266.14	3875.6	521.187	374.323	280.192	179.167	5226.45	90.078	332.167	405.486	382.738	1061.84	20.3656	345.703	44.2152	82.4275	659.618	206.511	538.842	532.949	135.491	217.636	1408.69	1360.26	1888.98	1915.53	488.382	310.213	196.279	156.549	1485.44	452.509	731.932	2635.35	33329.6	8.63931	2793.47	8577.04	14035.8	971.812	192.025	428.729	124.607	444.9	13905.3
PA(38:4e)	333.98	275.855	1281.52	593.037	1110.29	2737.28	974.429	432.288	507.588	345.202	7494.58	284.721	435.797	504.606	452.87	1022.61	11.6631	353.952	38.9556	139.439	634.322	248.444	437.764	505.739	91.8109	207.67	1349.99	1549.05	2058.03	1935.32	619.418	340.631	218.359	178.114	1398.32	375.841	583.559	3940.09	65968.8	8.63931	5644.09	15560.1	13445.5	1146.94	203.65	535.853	99.4678	276.169	8994.39
PA(38:5e)	1.78042	1.46839	1.68536	1.00943	16.9791	13.4317	25.3214	4.72236	5.02007	13.6952	103.191	18.9443	2.2919	0.0300794	1.85953	7.4084	0.00913271	3.41159	0.337249	1.83126	4.22777	3.88492	2.27087	0.788408	2.24775	1.86463	13.7731	31.0614	17.5845	36.9574	5.157	1.69915	3.36573	1.98684	29.7267	8.2434	0	0	0	8.63931	0	0.895589	143.162	3.25525	0.234752	1.37983	0.481842	0.950507	239.931
PA(40:2e)	0.0780996	0.12085	0.500419	0.178718	1.60219	0.976624	0.277267	0.0870932	0.139929	0.0663059	0.459989	0.0533165	0.24766	0.130787	0.0183033	0.193808	0.0136614	0.0976886	0.0375701	0.049078	0.0611309	0.0587206	0.0948033	0.168813	0.0151891	0.103877	0.18932	0.153406	0.166533	0.217183	0.125982	0.0961561	0.0384395	0.0734198	0.399951	0.0911354	0	1.07931	11.0831	8.63931	0.728068	1.46353	6.43231	0.463025	0.0966142	0.245851	0.0852034	0.163361	1.96944
PA(40:3e)	438.465	173.481	1029.67	353.783	2742.25	3753.88	790.716	275.166	219.661	284.21	2400.82	510.36	193.509	181.217	143.138	388.522	9.24831	157.923	21.3607	21.7605	244.895	70.551	191.578	268.004	18.9413	83.0377	451.481	434.629	905.603	548.038	214.496	124.015	80.1486	65.5465	317.074	98.5435	277.617	1002.82	6382.43	8.63931	648.78	1374.7	15005.3	1020.88	151.897	392.07	95.2258	350.844	196.342
PA(40:4e)	45.79	32.041	141.237	23.5927	673.863	431.663	166.935	90.5914	82.1303	24.1597	1750.84	21.3499	120.653	201.993	93.0962	358.936	5.93462	137.991	16.6977	8.67346	202.728	51.6953	123.716	150.299	25.7079	51.2073	365.782	383.493	428.866	357.299	125.976	91.2235	63.7984	48.2677	451.402	96.2964	9.77532	33.6405	177.57	8.63931	13.7445	43.9744	2292.53	116.485	14.1371	20.2137	13.1931	56.2648	3220.83
PA(40:5e)	0	0.024124	0	0.0081877	0	0.0378372	0.494906	0.0694434	0.0789567	0.13272	0.900056	0.0692586	0.798624	0.672749	0.356422	0.497382	0.144297	0.23699	0.22804	0.414733	1.28508	0.0991629	1.88052	0.177944	0.0229248	0.163236	0.287252	0.356061	0.116802	0.118116	0.0902763	0.110578	0.0388532	0.0944989	0.197166	0.0345967	0	1.96274	3.93591	8.63931	1.08502	0.736194	0	0	0.00323517	0.138224	0	0	9.86085
PA(42:3)	1.37281	1.88713	7.51954	4.44013	27.2177	28.8858	2.71401	1.95487	2.56126	4.10885	16.0708	1.88667	12.2158	6.46119	3.70133	15.5989	0.964532	4.93311	5.10504	2.72432	2.62922	8.08224	8.71582	13.2147	0.848217	3.96154	0.0901085	2.81799	5.70152	24.1866	0.455284	1.51494	0.89604	0.845026	1.22252	1.52292	0.0720913	3.71813	18.3553	8.63931	1.05486	1.54524	87.4973	9.9389	1.64885	3.64051	0.677421	3.34083	0.625122
PA(42:3e)	37.967	30.0997	109.793	23.0385	396.216	222.179	40.9402	27.5252	24.5648	6.09875	478.652	3.00945	15.753	28.5078	10.7286	43.2937	1.22938	16.745	2.44036	0.475873	29.3303	7.42323	28.475	26.2688	4.46753	13.3825	92.7191	75.083	169.495	95.1367	66.8617	25.2449	12.0713	13.5415	78.9827	24.0136	0	33.2321	442.882	8.63931	6.81047	161.608	2799.72	60.3055	10.6183	26.1045	10.1729	58.7687	97.7334
PA(42:4)	4.57867	3.03749	6.65809	4.08651	18.1802	11.4244	21.667	5.48897	5.52091	6.10091	48.7154	3.28581	50.5546	20.2923	35.051	27.9012	5.18417	12.8926	17.0213	14.5331	17.9305	19.3769	48.6107	37.5358	6.39359	23.1964	20.55	35.5336	32.46	155.187	14.3131	23.3674	13.7608	12.1892	72.2733	19.9055	10.3706	83.6726	582.146	8.63931	48.26	124.758	194.571	11.5654	5.05114	5.36634	2.13346	6.02761	216.982
PA(42:4e)	27.512	4.55996	28.7049	5.66635	25.6186	26.9615	114.307	53.1016	44.7243	21.7748	887.862	68.3711	20.9675	19.162	21.4416	37.9536	0.352081	11.8731	1.86798	9.0935	23.5097	20.804	24.8306	21.1073	8.38432	4.99417	32.8601	57.6385	23.9283	94.0903	24.1084	2.29508	8.75438	3.88923	73.6289	22.5044	0.73434	2.90697	35.7077	8.63931	1.74325	8.38432	1232.16	53.9349	10.8352	17.6446	7.39084	28.9531	671.446
PA(42:5e)	0.878698	1.37426	2.48075	1.28434	33.1809	10.5743	20.4882	2.93637	6.948	14.2294	73.1825	20.6127	5.7317	1.90692	4.51093	11.8452	0.10918	4.51726	0.35505	3.9275	8.00408	8.05116	8.35786	9.72685	1.05678	1.82652	12.6699	16.5157	18.4515	10.7156	1.20918	3.59828	2.22562	1.65901	21.7057	6.79594	0.249938	7.94339	90.9797	8.63931	3.99968	27.1615	43.7722	7.09323	0.743895	3.24822	0.790054	2.69064	232.766
PA(42:8e)	265.224	159.518	654.215	157.569	1760.52	1328.39	154.164	48.8835	51.6629	85.3075	915.97	64.3843	50.5309	16.1084	44.9873	126.505	0.370611	54.9137	5.81556	32.3964	83.3515	57.8269	84.335	48.4328	46.0448	40.5063	261.635	486.221	321.967	640.737	181.507	55.8915	62.9809	41.1157	480.716	128.532	18.8013	103.466	940.818	8.63931	90.0901	74.1467	10874.7	543.2	85.2612	164.288	91.1201	314.929	4655.53
PE(16:0_16:1)	0.15091	0.0317567	0.0979049	0.0388596	0.286502	0.364666	1.06763	0.15177	0.467477	0.317573	5.11781	0.206078	1.39596	0.293187	0.742246	0.897353	0.103821	0.23564	0.540897	0.22443	0.239836	0.236289	0.707292	0.620859	0.110109	0.399059	0.391837	1.08736	0.911266	2.82001	0.21318	0.412305	0.135923	0.160002	0.767288	0.256556	0	0.545648	5.95905	8.63931	1.58518	0.869949	2.90948	0.033098	0.0404997	0.0310342	0.0210219	0.032051	7.48117
PE(16:0_18:1)	57.4271	45.2412	160.294	75.9932	265.162	653.719	306.893	165.835	136.508	139.298	2405.81	144.833	134.644	128.977	103.705	212.368	5.26051	66.4855	20.4395	26.2929	138.502	48.1798	100.019	165.825	21.3793	56.7448	429.439	423.699	536.763	492.881	150.424	99.5536	52.254	43.0012	334.278	80.3899	593.586	1213.29	18788.5	8.63931	1990.66	4928.99	1455	211.049	33.1689	93.0954	22.1813	59.7005	2035.97
PE(16:0_20:3)	24.4341	41.8769	193.41	89.8698	208.087	625.975	298.607	119.004	111.709	109.675	1731.47	146.215	53.6137	55.0271	31.8419	83.1784	0.889104	23.715	3.64735	7.76765	57.0085	12.617	31.808	50.8113	7.99975	21.8594	260.607	273.543	230.963	166.965	54.5592	43.5713	19.8104	24.4742	144.321	34.6317	160.123	303.145	6358.46	8.63931	629.393	1814.98	1242.4	127.008	18.6374	59.2273	14.31	23.7942	697.668
PE(16:0_20:4)	37.3673	44.9471	159.282	58.1105	307.617	318.823	100.517	29.8942	35.2019	38.1103	522.673	40.0143	66.7621	45.7933	51.7791	102.931	3.2581	35.1969	14.6912	22.3518	60.0259	31.5676	63.2633	60.7798	8.38262	27.9948	119.805	160.942	148.44	197.242	74.7068	30.5276	18.402	16.0966	120.548	29.1658	63.8193	137.611	3821.75	8.63931	480.582	1020.21	2023.57	187.757	31.2177	65.9927	22.4609	65.4392	1410.4
PE(16:0_22:4)	57.7768	48.2898	181.923	68.3511	839.703	494.667	307.915	211.82	206.53	61.742	2705.39	30.3159	198.623	289.749	146.307	334.314	6.67692	89.861	17.9344	2.25048	225.469	41.1158	104.584	278.43	9.00601	33.0446	232.669	160.057	208.349	170.695	65.2198	31.4537	18.6578	17.4021	91.4591	10.8956	36.3522	154.147	1734.55	8.63931	97.6999	698.804	2231.59	246.073	41.8863	80.0495	26.8064	128.822	640.167
PE(16:0_22:6)	79.6869	82.7174	366.13	132.15	709.349	980.157	287.243	101.251	117.585	78.1429	1717.49	137.521	92.8243	78.3758	47.8631	114.36	2.36491	36.8743	11.6869	18.3051	101.765	23.0866	56.5838	80.8159	11.8366	38.2363	312.07	360.893	312.32	280.773	72.603	67.9955	28.5305	36.4211	174.531	49.9594	266.342	453.372	10048.2	8.63931	1057.29	2954.83	3868.21	326.537	57.5501	131.57	43.9219	120.966	1025.12
PE(16:0e_18:1)	10.4062	13.1937	46.0963	19.1515	44.6965	102.962	52.8118	9.53484	11.4837	16.9487	139.601	25.1723	1.79762	1.04549	0.395833	1.7155	0.012543	0.650525	0.0358417	0.618075	1.11699	1.06623	2.40159	1.19135	2.12893	2.04872	10.5865	30.0989	8.35653	52.1752	2.61608	4.97627	4.1404	1.47951	24.3077	8.18266	3.73417	183.314	1674.91	8.63931	154.622	188.899	372.434	35.4068	6.03127	17.3241	5.58666	16.0292	187.821
PE(16:0e_20:1)	32.6898	17.6615	82.6671	40.71	185.338	159.318	25.3322	13.6234	10.0611	2.31644	266.4	0.408083	0.0547829	8.66148	5.53114	15.0784	0.448387	6.88855	0.806439	0.192155	15.6902	3.31916	11.16	9.53771	2.52871	8.9744	56.4231	55.5562	94.1013	61.8952	16.3989	15.0161	8.18102	8.0529	35.5519	11.9973	72.5069	395.599	2095.48	8.63931	96.0679	428.272	1403.39	89.4264	23.746	35.7633	13.6694	50.854	74.0521
PE(16:0e_20:3)	45.2853	51.5118	161.782	87.6835	289.778	459.449	64.4392	47.0371	46.7665	12.4949	848.946	2.21109	63.3857	89.3883	49.1234	102.426	2.53285	45.6107	5.71778	0.857562	102.372	14.3039	28.6111	82.8474	6.13937	40.7012	258.578	210.129	262.253	224.722	76.2883	60.4521	28.7262	30.3055	106.01	45.239	313.173	737.972	18923	8.63931	2180.29	4617.61	5856.72	213.959	34.0935	89.7773	10.9939	57.8108	256.722
PE(16:0e_20:4)	0.896123	1.5522	2.90181	0.814317	11.6266	14.4116	16.2638	5.93053	5.59752	1.63154	114.6	1.05488	12.9002	4.39186	10.0822	46.8189	1.04732	14.0191	2.09638	0.036213	32.5104	4.49342	19.6798	29.1462	4.59055	29.6055	200.639	230.779	266.454	175.598	55.5302	44.6361	23.1829	26.4808	136.654	32.556	37.8839	230.224	4607.84	8.63931	456.518	1450.25	130.458	7.61429	0.758689	0.6482	0.424223	0.949398	64.8639
PE(16:0e_22:4)	190.124	189.138	851.924	311.707	1761.19	2947.24	1019.16	440.693	435.81	584.585	7103.37	425.381	299.524	302.504	208.397	456.043	5.92925	160.6	16.7565	39.492	330.127	79.8691	177.9	387.985	3.98458	28.3744	172.76	121.796	221.821	84.6773	37.0298	37.379	14.4723	14.0407	73.5346	28.439	229.885	1206.45	14741.3	8.63931	1418.79	4655.21	7259.52	650.732	117.281	273.173	73.7325	175.452	81.2604
PE(16:0e_22:6)	3.84524	2.52897	9.28256	2.66947	53.0694	74.8485	0.329949	0.317801	0.358344	0.50903	1.5984	0.343335	1.79005	1.17087	0.660504	1.80941	0.0534706	0.502073	0.663914	0.315613	0.102528	0.507316	0.728397	2.07806	0.213592	0.802519	0.980667	2.06586	1.69861	4.23635	0.820668	1.09197	0.462168	0.351298	4.59236	1.1022	5.37088	9.13265	143.213	8.63931	17.3323	21.0997	71.9459	13.0463	2.92813	5.43911	1.1179	8.07006	26.8042
PE(16:0p_16:1)	10.64	6.34381	109.904	37.9184	149.884	191.004	12.3433	2.04813	5.36142	2.66451	76.264	5.41949	4.26899	3.93704	3.08826	18.6339	0.0494401	7.67816	0.523614	2.73992	7.18686	3.71736	10.6271	3.76464	1.66929	3.09779	28.3672	48.3192	30.6287	33.471	19.4074	5.87794	5.53005	3.22674	28.9653	5.92203	2.38495	3.62863	104.869	8.63931	8.60959	15.4967	600.04	28.3342	3.93373	17.2036	5.61006	15.8256	96.5651
PE(16:0p_18:1)	447.856	394.189	1423.69	536.766	3257.23	4095.02	1638.82	622.442	585.075	673.047	9666.22	676.403	467.442	456.709	384.211	1005.84	17.172	332.802	42.9217	80.2177	580.919	203.228	529.741	572.74	132.545	227.696	1463.27	1851.26	2172.29	2855.09	718.502	405.037	294.105	193.906	2203.33	546.995	1010.51	4486.9	67177.3	8.63931	5690.58	14722.1	20489.2	1333.58	207.834	514.581	145.028	564.138	8973.26
PE(16:0p_20:0)	11.4256	8.03102	49.5782	23.3198	38.7444	159.474	0.0598162	0.392129	0.195447	0.02218	4.53645	0.330142	0.110637	0.186982	0	0.261635	0.00456636	0.0325721	0	0	0.0605914	0.0282257	0.0440245	0.140228	0	0.310221	0.481702	0.950418	3.53643	0.865513	1.81854	0.818187	0.180697	0.236992	1.14438	0.100587	10.7673	83.5178	188.581	8.63931	15.195	90.1626	501.833	30.6469	5.91208	14.4401	2.82956	5.42936	0
PE(16:0p_20:1)	312.025	143.608	559.089	232.963	778.996	3225.65	2.05208	3.40651	2.91052	1.73208	10.2179	1.10047	2.39666	4.14957	5.51028	13.4122	0.38652	4.47832	0.645271	0.229447	10.7753	2.50316	6.54375	5.66874	2.02129	13.814	87.5821	97.4178	135.669	111.462	30.6413	32.456	13.2296	14.417	93.1259	33.2441	713.24	1566.01	20562.4	8.63931	2120.62	6802.45	10427.2	1028.68	136.86	363.77	38.567	73.1188	25.6338
PE(16:0p_20:3)	40.2035	46.8278	169.907	61.3047	321.916	520.882	126.557	51.3723	48.254	49.0439	925.99	57.6791	25.342	28.7967	20.6343	47.2926	0.631442	15.2972	1.90775	3.06001	28.8604	9.35528	22.6428	29.7899	6.71724	14.1375	88.1219	103.89	127.936	138.799	50.6973	20.9092	15.9395	11.0331	96.5029	26.3359	88.7346	479.37	6460.37	8.63931	556.671	1077.74	2001.05	134.055	22.5054	54.3333	18.825	53.0073	594.385
PE(16:0p_20:4)	81.7291	83.5748	438.161	136.122	782.077	784.393	336.388	103.184	108.737	147.619	1683.15	140.241	105.706	111.047	88.5631	231.898	2.50557	71.9103	10.7826	18.78	134.236	47.5968	105.744	139.572	10.1412	26.8915	190.792	210.56	231.124	289.89	82.8098	48.1698	29.5278	27.2992	240.4	52.3864	188.275	353.408	13580.3	8.63931	1111.87	3986.69	3382.94	313.633	41.9856	97.821	41.0796	119.911	1521.51
PE(16:0p_22:4)	150.878	101.41	440.867	143.633	840.294	1080.65	124.886	78.6465	82.4819	40.2572	1490.31	33.8921	130.494	190.465	130.683	267.584	4.72521	100.275	12.0858	27.7879	200.457	74.4732	129.612	200.722	35.4859	54.0981	353.023	437.754	476.844	540.208	182.489	78.1102	58.0316	47.7151	407.83	94.9866	79.9845	192.475	3007.11	8.63931	117.664	825.592	5835.9	478.601	72.7426	172.278	52.4897	163.842	4776.19
PE(16:0p_22:6)	73.9712	90.2257	464.883	149.55	793.678	1138.27	258.373	75.7472	82.1464	89.2083	1325.37	115.1	112.583	95.8708	80.568	240.83	2.50427	87.1368	9.0961	31.2307	167.302	53.7542	128.559	142.839	24.697	48.9079	392.784	589.49	488.289	433.317	154.08	84.8311	51.2083	51.7318	387.74	92.1312	162.399	482.031	6788.78	8.63931	590.033	2027.43	3619.82	244.306	39.789	112.678	37.8146	105.499	3485.06
PE(16:1_18:1)	3.10471	8.59071	21.9021	8.21944	59.8139	71.3008	32.8102	6.4916	10.0005	7.43692	173.709	9.84169	4.24877	1.99607	3.05531	7.33758	0.297467	2.56206	1.14591	0.835434	3.84144	1.65816	3.91584	5.1011	0.794364	2.2085	9.72586	7.25281	10.9691	16.3541	3.21477	3.52556	1.58209	1.10621	8.96392	2.8169	8.92381	13.6501	247.543	8.63931	47.069	64.0948	96.6511	11.8619	2.88087	3.77137	2.64215	6.16511	15.8581
PE(16:1_20:4)	0.263247	0.122638	0.6288	0.290095	1.01584	0.810752	1.38313	0.201861	0.284649	0.320863	5.31101	0.067499	0.920076	0.0756439	0.760596	0.522725	0.18276	0.167962	0.349421	0.257898	0.538253	0.151168	0.916643	0.361748	0.083797	0.239138	1.23849	0.415181	0.802487	1.93437	0.216097	0.254369	0.107924	0.101301	0.382023	0.163646	0.436064	1.76694	19.8357	8.63931	2.27325	3.21339	5.51254	1.09739	0.195646	0.293071	0.10683	0.498665	10.7549
PE(16:1e_16:1)	1.1823	0.88924	1.53132	1.24914	4.31818	6.78143	1.27226	0.2861	0.68367	0.861238	3.4818	0.66596	1.94398	1.05294	1.83484	1.3828	0.203671	0.763721	1.09795	0.645797	0.767915	0.834093	2.40285	1.637	1.32795	2.06732	2.50411	3.35389	3.5379	11.2169	1.15197	2.17761	1.55943	0.611946	3.54169	1.4901	2.75763	2.24064	15.7571	8.63931	2.87258	9.1346	16.3725	2.68018	0.377083	0.57608	0.241824	0.838222	19.8469
PE(16:1e_18:1)	492.403	419.007	1823.55	784.931	2129.12	6595.15	650.169	378.005	244.713	151.137	5770.74	88.3236	455.398	497.775	411.434	922.295	35.6329	306.498	104.655	68.8912	608.647	188.841	509.37	371.641	110.239	342.732	1432.61	1625.69	2305.05	3029.37	636.567	503.733	299.247	224.784	2025.39	529.295	2043.64	6309.49	94620.5	8.63931	8773.38	19178.6	19814.5	1716.5	341.552	780.223	203.727	472.502	5802.7
PE(16:1e_18:2)	0.556903	0.252454	0.638958	0.273158	0.572559	0.243542	1.21698	0.836525	1.38098	1.92627	8.95716	1.54134	1.63461	0.857635	0.34756	1.03745	0.0501415	0.448389	1.46073	0.0327095	0.29813	0.122633	0.886159	1.08216	0.228269	0.644676	0.152258	0.663564	2.82817	12.3884	0.193012	0.515079	0.690852	0.202161	0.999715	0.784238	4.73469	10.0594	216.414	8.63931	35.4661	16.1488	11.5389	0.188894	0.36455	0.2953	0.168353	0.837704	1.4969
PE(16:1e_20:0)	19.6649	21.3059	35.5365	12.2341	77.1111	104.471	22.0317	16.5073	14.0916	2.52534	196.71	1.01608	4.28702	6.64236	3.16489	5.28227	0.146683	1.31624	0.220583	0.0124832	2.69396	0.543997	1.13349	5.76045	0.100995	0.208468	3.76266	4.60088	5.14956	4.63342	3.75212	1.00907	0.218177	0.219732	5.74126	1.33119	83.1527	259.17	1265.38	8.63931	75.1957	138.182	672.757	41.1156	8.76763	14.5243	5.48324	9.94889	1.9399
PE(16:1e_20:1)	63.359	57.5879	135.308	58.0275	184.209	103.02	32.0019	14.6769	16.8403	29.0234	143.164	17.9888	61.1364	51.3031	62.5581	87.5037	6.72344	33.4595	26.7574	25.2372	41.1613	44.5355	58.9569	94.566	20.5904	49.1579	35.8934	88.2938	175.283	650.262	51.2028	69.0084	49.5511	33.9501	266.449	80.0303	542.172	859.327	11901	8.63931	1880.74	1385.06	2040.36	108.063	63.798	70.2447	38.2223	110.044	1597.45
PE(16:1e_20:3)	37.7089	45.0428	219.946	131.594	230.089	849.033	138.056	68.3884	75.4252	20.1148	1060.47	16.7768	92.7971	120.771	82.1974	136.632	3.18007	44.0998	7.78216	3.63828	83.4253	18.6522	49.0036	80.7878	4.99325	15.1524	69.8994	81.2914	127.619	56.0613	28.7335	16.3802	11.2636	9.92729	86.6594	16.1057	150.23	296.879	5725.95	8.63931	586.156	947.965	1480.65	163.529	27.8808	88.288	18.4374	41.1928	557.24
PE(16:1e_20:4)	40.8576	20.255	53.3502	22.4828	125.683	81.3651	354.207	137.173	149.054	98.6757	2523.43	187.071	152.314	139.409	133.244	229.48	6.49006	72.6333	31.1508	29.6748	151.35	59.0863	129.98	180.445	15.8156	37.9429	150.37	207.809	219.679	355.335	81.8489	46.5686	31.619	26.5182	213.688	51.742	150.079	509.569	14252.9	8.63931	1421.07	4055.49	969.842	98.6126	23.7298	40.8105	16.6651	53.633	2417.64
PE(16:1e_20:5)	0.757075	0.39472	1.80605	0.561127	3.73529	4.16794	0.343449	0.254398	0.356823	0.385209	1.18468	0.2167	1.29551	0.310181	0.242202	1.32112	0.055356	0.413897	0.340818	0.177479	0.164823	0.387107	0.48738	0.908432	0.106692	0.426888	0.0892664	0.242922	0.612782	3.47857	0.117247	0.249916	0.166111	0.130777	0.351793	0.301451	0.0995211	0.660805	10.6674	8.63931	1.81427	1.03244	8.96135	1.94654	0.340734	0.819777	0.187629	0.792094	0.224399
PE(16:1e_22:4)	72.8961	66.021	230.632	64.7261	1101.17	795.577	446.558	170.941	154.613	183.144	2860.25	260.049	117.566	126.038	98.408	138.108	1.79332	47.5163	10.2625	31.2335	68.7874	51.5824	76.6513	132.04	24.5687	41.4405	253.414	319.409	377.404	441.02	119.804	65.9349	49.3954	40.9904	289.614	80.0706	147.672	683.079	8010.57	8.63931	406.161	2095.04	3423.83	212.677	37.1213	81.2543	31.6546	125.494	2537.01
PE(16:1e_22:5)	0.645414	0.286033	1.31745	0.598275	4.80118	7.35843	41.8069	7.62459	9.67248	11.3895	141.442	5.74017	41.0689	5.33635	57.0035	2.95317	2.62642	3.19783	7.5801	7.43211	12.2637	1.44633	26.8179	8.95965	0.442798	1.05032	4.42795	2.58267	0.455352	1.93828	1.87239	1.39435	0.345261	0.404421	5.79809	0.668537	0	0.0865246	0.947059	8.63931	0.0735115	0.125137	10.6884	1.70005	0.32603	0.696923	0.126796	0.628629	297.199
PE(16:1e_22:6)	32.1907	25.7835	73.1769	35.1152	136.96	160.86	158.251	80.0409	88.125	29.769	1226.81	14.5879	207.907	232.839	149.002	247.398	10.0988	91.1037	30.7303	19.9511	177.115	44.1134	136.984	206.373	13.9765	74.6822	312.576	404.634	546.946	461.016	111.15	103.087	46.8255	58.0625	238.498	58.871	266.615	685.957	14171.4	8.63931	1445.83	3092.42	684.951	71.7248	20.4232	37.5654	12.6145	40.2471	884.895
PE(17:0)	0.102556	0.146544	0.297506	0.302454	1.46915	2.24791	0.0624248	0.0184193	0.00318295	0	0.0352169	0.0118875	0.0489572	0.0379376	0.18001	0.216634	0.00945088	0.0375651	0.00463477	0.00408746	0.173938	0.032702	0.0558486	0.0143954	0.0499313	0.0988047	1.77859	1.35262	1.63145	0.450061	0.145951	0.277779	0.133206	0.110269	0.456136	0.213465	0	0	3.60363	8.63931	0	0	1.34928	1.31886	0.0384927	0.210023	0.0592154	0.0541086	0
PE(18:0_16:0)	0	0	0	0.00251127	0.0657399	0.0258945	0.456502	0.171402	0.145992	0.171527	2.24446	0.0995229	0.351374	0.119357	0.529133	0.220269	0.111714	0.130664	0.210059	0.367135	0.633172	0.109421	0.531113	0.0316108	0.209538	1.05708	4.17068	2.71301	0.902914	2.46561	1.23404	3.14016	0.780043	0.822674	6.42065	0.867052	0	0.424545	4.7795	8.63931	0.61292	0.902431	0	0	0	0	0	0.00902057	38.1363
PE(18:0_16:1)	8.68119	5.54484	13.6404	5.6237	18.3894	7.6545	0.0556135	0.0869093	0.273822	0.274084	0.659283	0.418462	0.50185	0.707675	0.653727	1.63646	0.0137992	0.546717	0.493545	0.553304	0.539474	0.89371	0.627001	1.40572	1.01079	1.73879	0.00576442	4.03971	7.62971	32.0878	1.09644	3.17773	4.31886	1.2337	3.94655	3.93662	2.85232	17.6774	348.469	8.63931	62.6501	15.549	225.39	12.5323	7.8409	8.37125	4.44203	11.2692	0.888734
PE(18:0_18:0)	89.0939	80.5731	234.122	87.1739	619.519	748.358	192.656	78.6579	91.5216	94.0202	1380.28	110.474	47.5857	60.821	39.4106	72.7279	1.52621	25.8597	3.59838	3.9962	51.6006	10.9492	26.9284	55.9939	9.24063	19.4845	156.688	160.85	208.664	177.991	57.2138	32.767	23.6861	16.5	150.498	43.7998	199.307	807.463	5363.02	8.63931	303.649	1513.93	4292.87	305.494	54.0188	108.678	40.7838	105.217	541.855
PE(18:0_18:1)	662.981	492.957	1817.22	615.466	4709.58	6569.51	1433.86	612.914	676.443	696.154	9459.39	488.957	527.051	622.807	449.986	910.861	21.1816	276.297	61.8215	62.6226	615.449	180.443	382.836	781.524	78.4672	219.148	1633.24	1599.9	2068.91	1770.02	451.214	374.855	197.704	199.709	1388.79	364.671	1977.8	3532.85	40091.5	8.63931	3185.18	14155.1	25648.9	2237.81	405.759	830.598	235.481	848.042	6720.85
PE(18:0_20:0)	7.63571	6.24717	25.9154	10.6919	26.4959	80.0051	0.13311	0.114382	0.313638	0.317843	4.35251	0.760487	0.109043	0.0248843	0	0.128532	0.00630452	0.111944	0.0103797	0.00894433	0.183904	0.101183	0.112718	0.139712	0.0259302	0.33165	0.117773	0.957762	5.30343	0.503318	1.14385	0.498596	0.149092	0.203527	0.957738	0.617899	10.9879	152.428	953.08	8.63931	31.8037	162.655	57.4767	37.6129	8.6169	15.3627	4.45399	12.0829	0
PE(18:0_20:1)	300.522	223.756	850.225	291.982	2121.2	2574.29	467.732	236.8	255.244	198.824	3148.82	181.061	121.828	142.624	96.5189	243.388	4.87776	68.5159	14.3244	15.7899	142.096	41.6591	88.1425	184.95	20.876	60.9453	467.769	435	646.024	469.821	173.24	109.845	62.8144	60.481	432.815	117.831	371.664	1521.1	10493.7	8.63931	751.335	2190.38	16208.3	1051.05	182.558	339.839	117.963	342.342	1487.48
PE(18:0_20:3)	343.354	309.537	1184.28	395.391	3354.3	3964.21	1201.79	429.544	435.839	508.037	6610.04	442.531	233.402	251.279	153.981	312.525	4.77844	100.683	15.0535	34.5004	265.64	58.6151	127.026	267.888	38.064	88.4733	933.499	938.382	1075.29	712.269	181.604	201.941	94.3754	106.155	562.623	154.648	506.028	1286.56	16376.1	8.63931	1112.37	5012.92	15514.1	1149.01	190.296	442.165	151.855	459.106	2869.41
PE(18:0_20:4)	416.86	343.576	1100.94	416.609	2601.17	3250.07	718.429	199.766	217.152	421.282	3167.97	396.481	250.613	142.044	227.404	486.41	11.5354	162.134	52.8252	107.95	356.835	146.677	289.356	306.22	66.9826	142.974	854.71	1031.65	1062.68	1399.37	267.504	248.548	140.086	130.431	1054.87	265.025	1024.47	2692.12	37880.7	8.63931	2894.69	10947.5	17565.5	1443.88	267.503	538.775	175.249	628.575	7663.43
PE(18:0_22:3)	18.4828	12.1371	12.2019	3.30191	47.095	14.0589	16.4739	9.34555	8.46559	1.28251	114.94	0.715769	10.948	12.8772	4.94852	12.359	0.279566	3.65738	0.781482	0.308575	7.59702	1.72544	4.39856	14.2065	0.823307	3.69756	10.9191	10.4861	24.6691	12.7265	9.46479	3.58834	1.10644	0.883708	7.10134	3.45801	18.8189	49.7337	387.694	8.63931	23.4648	97.0496	416.974	36.6286	6.5429	9.44262	6.08475	29.0165	42.1659
PE(18:0_22:4)	149.898	104.976	403.549	157.289	1067.97	1482.68	362.213	135.069	163.21	179.33	1957.33	180.407	116.792	106.163	83.8072	192.676	4.8006	57.8881	16.4468	22.4515	128.929	48.8435	84.6966	155.583	25.2684	48.659	276.189	303.819	381.868	407.16	137.869	81.9128	43.5075	43.6084	356.551	86.311	171.024	642.176	5658.79	8.63931	456.033	1459.7	5787.37	625.489	101.236	184.817	61.7517	188.885	1738.39
PE(18:0_22:6)	322.922	261.525	968.607	345.967	2415.66	3044.41	735.489	240.575	288.145	447.003	3982.78	370.63	245.598	161.207	147.998	274.198	6.35629	84.5771	27.5072	72.1283	279.665	72.5827	157.572	213.329	46.3201	109.063	871.975	941.64	969.692	779.057	193.943	222.036	97.4061	100.539	643.563	162.713	404.4	1758.08	18271	8.63931	1499.52	5088.26	14668.1	1018.88	181.216	402.601	137.453	472.916	5081.81
PE(18:0e_20:0)	0.253404	0.129355	0.305824	0.187261	0.251966	0.550704	0.840905	0.495086	0.950693	1.25577	9.73011	1.13491	0.189716	0.234873	0.129703	0.264058	0.0082106	0.0620985	0.0590486	0.0349176	0.0357188	0.106779	0.1329	0.206717	0.0174172	0.0333376	0.0841293	0.110853	0.0549515	0.285195	0.0676711	0.11156	0.0516691	0.0307339	0.463305	0.131197	0.368289	14.0647	35.4355	8.63931	2.6928	3.29375	10.0214	0.213564	0.120363	0.186398	0.0959603	0.32332	1.88193
PE(18:0e_20:1)	18.6381	5.46443	21.899	8.5191	116.213	108.098	92.0308	28.1201	24.4224	53.1659	569.79	45.8929	28.5705	30.5343	22.2528	46.0882	1.27275	17.3219	3.91914	5.79821	27.8155	10.3966	25.2521	36.8686	4.26848	8.46629	42.1185	49.3038	52.4532	95.8719	22.4335	12.3249	9.39099	6.60623	66.3002	24.3588	27.228	1043.21	3089.4	8.63931	94.4165	638.151	531.748	32.0306	5.11934	8.29704	3.05068	11.3066	309.258
PE(18:0e_22:1)	0.683169	0.332248	1.37398	0.499676	1.20764	3.04104	2.86328	1.66097	2.37638	3.3174	25.6149	3.28396	0.751339	0.402558	0.415643	0.992836	0.0423552	0.192234	0.32877	0.162645	0.184386	0.27161	0.618255	0.764908	0.0896303	0.254491	0.7231	0.424884	0.643543	2.14017	0.212379	0.238948	0.12825	0.103458	1.28607	0.241465	0.715158	0.376974	0	8.63931	1.47622	0.0186443	29.1265	1.37287	0.390621	0.53653	0.257629	0.790437	7.52662
PE(18:0e_22:4)	0.280163	0.131642	0.794281	0.47202	0.421757	0.167622	2.72198	0.55103	0.293381	0.805563	8.18834	0.864763	2.08604	0.340522	2.17648	1.1556	0.274276	0.993854	0.359019	0.340344	0.405457	0.737816	2.78595	0.796146	0.432495	1.36773	0.709499	1.41353	3.02355	14.3537	1.21149	1.43131	0.972985	0.361045	5.93048	1.12119	0	0.767637	7.71366	8.63931	0.855595	1.8423	11.0895	2.16252	0.284159	0.573593	0.192343	0.902427	32.5195
PE(18:0p_18:1)	308.413	185.318	564.433	178.327	4226.43	3072.43	1002.53	510.743	388.126	574.228	8216.24	632.97	571.401	583.605	459.647	1100.88	18.5774	373.662	47.0056	117.01	705.802	237.82	530.432	752.395	119.786	223.864	1186.91	1288.42	1309.54	2528.96	462.869	296.104	220.027	175.946	1191.79	323.037	267.102	1096.4	7885.81	8.63931	472.703	1501.59	14299.5	658.337	105.266	198.892	90.6121	407.712	12493.3
PE(18:0p_20:0)	77.7262	68.2261	255.62	92.9392	615.246	1015.96	147.107	64.2415	61.5827	73.7072	1101.87	55.3879	23.6455	38.2281	28.1737	41.7523	1.39159	19.7774	3.08037	5.14156	32.4658	12.65	28.8101	40.2481	11.1043	19.1425	153.707	132.769	204.151	140.83	53.2813	32.6936	23.067	13.6949	107.779	25.7007	79.3739	599.479	5263.46	8.63931	285.387	1286.91	4334.16	167.412	32.0698	64.4149	24.8308	67.0163	279.541
PE(18:0p_20:1)	450.665	177.671	939.296	328.653	3117.83	4214.93	584.565	227.306	211.032	223.684	2265.45	292.812	237.607	211.961	214.429	536.415	8.17463	237.397	26.0183	63.9147	347.992	155.174	339.169	302.452	50.5282	103.922	565.835	801.193	1130.56	987.023	279.547	207.941	147.141	96.0176	666.253	219.862	290.884	1021.51	9872.34	8.63931	668.108	1491.39	8235.65	1135.91	214.847	373.003	82.4055	349.268	3160.02
PE(18:0p_20:3)	106.772	79.5787	299.891	113.618	710.879	784.108	149.606	68.7972	71.4522	114.959	1123.28	115.858	62.7232	64.6553	50.2515	131.766	2.22237	48.4154	5.49539	9.5812	75.9369	24.2185	59.5998	82.2289	16.2516	25.6843	156.123	203.385	234.35	273.027	78.4997	54.1436	39.4137	24.3394	190.698	47.7802	280.921	1528.53	15104.7	8.63931	393.507	3023.71	4837.01	308.028	55.6746	127.853	44.0993	126.024	1149.92
PE(18:0p_20:4)	200.881	177.633	614.298	196.296	1261.5	1683.37	50.6137	24.3761	34.9845	85.1103	598.666	18.434	52.716	100.65	69.5542	111.946	2.86478	39.2593	5.37349	6.10916	73.028	15.3338	39.9518	74.8716	5.41835	29.7133	172.911	170.812	272.645	193.52	65.7228	46.7631	23.6272	25.8152	140.58	33.5455	377.729	584.086	10218.8	8.63931	758.224	2625.62	9050.87	618.79	102.052	249.132	71.133	232.079	187.701
PE(18:0p_20:5)	42.6268	31.86	215.998	66.9922	540.78	687.968	28.7694	6.30454	13.7637	34.0601	164.796	14.6619	28.1104	47.1828	43.244	90.0476	1.16162	33.9718	1.92162	10.3543	60.7314	17.1207	34.0662	29.3542	2.93493	14.0111	52.7674	39.2829	57.6343	97.5701	30.8171	13.9789	6.28717	4.98056	26.2244	10.3731	110.292	2955.38	21517.3	8.63931	684.543	2941.48	2543.21	149.016	28.2563	59.6264	20.1981	77.9567	1142.5
PE(18:0p_22:1)	133.911	79.6212	207.811	83.3881	643.263	595.118	129.219	73.3516	53.5117	83.0324	1188.2	71.3403	33.8573	34.7566	27.1193	105.265	1.97308	45.4007	4.89095	8.17577	69.3678	30.0636	80.5091	57.2062	16.4192	25.4361	210.142	174.963	271.607	190.703	123.086	42.537	25.0279	17.5686	126.256	62.1577	3.08826	108.131	1001.64	8.63931	82.1988	204.927	8789.17	397.377	71.6168	95.3568	46.4098	98.643	708.663
PE(18:0p_22:3)	62.7597	48.0954	173.828	58.1693	414.872	547.459	115.701	39.9725	50.3229	44.7208	801.335	69.0932	39.7757	57.9049	45.3794	53.1309	1.60064	24.9732	3.18207	7.23801	50.6543	16.8929	36.4759	69.8865	6.50671	13.1982	112.874	97.3616	138.16	84.4935	36.3005	20.6321	16.1378	12.8322	102.983	29.2923	75.0299	451.57	3524.62	8.63931	223.913	777.323	2247.4	171.26	30.6504	64.1409	22.1483	61.3987	456.465
PE(18:0p_22:4)	210.018	151.641	655.094	198.259	1629.12	2170.63	231.729	147.428	144.825	35.8242	2285.87	38.1698	139	213.429	135.903	271.244	6.77058	107.553	12.0257	5.69251	200.349	38.086	110.401	212.575	21.8312	53.0331	364.08	382.785	500.718	489.095	150.487	102.485	60.1861	56.4442	449.278	127.149	264.767	780.739	6446.59	8.63931	567.625	1758.58	9451.42	612.385	105.357	201.617	75.3281	215.588	1594.42
PE(18:0p_22:5)	20.0072	17.4106	89.7339	25.2299	100.042	238.854	14.0103	12.2471	8.86429	2.70032	71.7771	1.61846	15.6773	7.74469	11.8078	16.0974	0.251267	6.63682	0.151546	0.115607	12.848	2.13869	3.69139	14.6619	0.319968	1.69564	8.82137	5.6593	12.3946	5.01574	0.940632	1.98881	0.650891	1.5131	7.091	1.67217	147.795	1592.04	8235.99	8.63931	361.563	1793.99	1117.42	51.1889	10.7244	22.3581	7.16888	16.1401	11.9282
PE(18:0p_22:6)	403.349	358.256	1470.6	520.333	2947.87	4193.55	863.544	363.85	340.291	492.02	5525.66	493.853	300.987	273.851	234.96	555.908	6.84099	236.188	21.4815	76.1173	395.688	156.231	307.962	374.859	79.2343	161.311	938.682	1232.32	1511.58	1541.57	438.427	278.718	181.943	146.796	1411.12	379.885	290.523	1888.24	19947	8.63931	1532.96	7366.41	16772.8	1096.42	202.479	464.216	152.86	423.167	7226.62
PE(18:1_18:1)	135.334	109.703	476.506	202.292	827.116	1652.12	679.037	304.816	253.546	317.935	3886.54	313.506	88.7542	78.233	77.0144	151.71	3.45629	46.7605	16.3931	26.0683	115.835	46.2138	77.0652	109.871	27.4411	69.9543	424.939	466.87	542.901	772.979	159.834	115.806	65.7677	54.1015	455.542	116.654	425.398	2472.19	26853.8	8.63931	2986.57	8348.84	6363.53	472.588	81.6186	186.741	48.1432	161.27	2162.69
PE(18:1_18:2)	26.0871	31.1326	152.268	33.175	448.964	256.489	1.22096	1.17008	0.642876	0.235396	22.1346	0.5563	1.12152	0.550074	0.473822	0.359404	0.0108178	0.414453	0.0418013	0.00933197	0.480415	0.0945001	0.175418	0.449086	0.0424108	0.201565	1.2851	1.02688	0.596284	0.682001	0.116957	0.0885814	0.0519753	0.126785	1.54155	0.222482	1.68639	2.79589	6.0363	8.63931	7.88915	19.2441	1879.81	112.989	16.2205	30.1598	19.8815	58.8797	6.63406
PE(18:1_20:3)	13.0782	16.9477	78.3981	33.5631	88.5856	341.585	128.745	30.1908	30.5349	64.9961	610.899	71.7154	6.0372	0.335196	3.49254	11.7747	0.00134428	3.35112	0.462051	3.18381	10.4678	3.72654	5.05924	4.8789	3.17676	2.9448	30.3005	53.458	19.5567	54.1957	27.6431	8.2204	6.92184	4.37766	74.661	11.6103	6.99173	4.8872	169.271	8.63931	7.69757	69.8366	477.294	51.5471	9.08925	25.0696	3.67498	10.6601	359.049
PE(18:1_20:4)	94.9523	122.312	413.893	137.441	772.362	1061.98	360.648	144.86	134.295	125.225	2274.4	143.494	107.276	103.26	78.6904	170.43	3.94109	55.8941	17.7814	25.8185	131.019	41.0745	86.3202	117.056	15.7128	45.3923	224.385	285.315	379.436	371.875	77.9294	63.0515	39.2223	33.3133	245.002	62.2709	234.692	655.4	16538.5	8.63931	1616.38	4797.5	5044.55	338.722	59.0299	133.56	46.09	183.291	1756.85
PE(18:1_22:0)	21.0347	21.4478	118.272	26.3465	191.659	281.015	25.7698	9.15597	13.2452	4.74466	149.913	3.06033	5.85057	6.55266	4.99327	14.6108	0.399277	5.41546	1.12076	0.357365	8.98572	2.45147	6.45414	9.17413	1.67841	8.39315	39.0659	34.6727	55.0491	40.466	30.3603	11.8648	7.51407	6.34634	26.5432	8.15513	38.1278	93.798	789.726	8.63931	50.2815	154.648	2569.79	66.0699	9.78307	23.7667	12.5552	22.6264	28.4723
PE(18:1_22:1)	1.42172	2.49146	4.06611	1.519	27.7781	28.0638	0.89891	0.522533	0.767377	0.782573	5.75436	2.65763	0.780467	0.359993	0.650443	1.28562	0.0940964	0.254764	0.40355	0.421229	0.664234	0.463913	0.713414	1.29134	0.65193	1.58843	0.655181	2.4313	2.55475	11.7068	0.829152	1.34854	0.874619	0.604414	3.61544	0.948679	0.924878	14.496	79.6906	8.63931	3.31295	9.45178	101.411	8.29127	2.03928	4.11394	2.10942	6.16801	20.8101
PE(18:1_22:4)	5.62566	3.16003	12.0077	5.44089	68.0664	24.7895	29.1799	13.7463	12.0822	11.2236	187.747	11.4563	2.77206	3.18846	5.35702	3.29935	0.261885	1.20344	1.11314	1.7503	5.08638	2.03851	4.60168	3.03785	2.23768	10.9447	20.3292	28.5255	15.8883	48.9098	17.402	16.4886	7.29077	7.27368	65.0461	7.54103	3.62822	6.81067	37.4378	8.63931	1.26369	4.46587	487.787	36.8064	3.11738	8.07924	1.78258	6.66723	281.66
PE(18:1_22:6)	43.5201	52.8394	182.51	68.8338	451.282	605.061	270.439	97.4147	94.5046	134.427	1618.7	118.581	40.9519	29.2144	26.5005	59.7487	0.928041	19.0578	5.35063	12.089	51.9212	15.0384	27.7679	41.0457	6.43427	17.9613	128.158	152.292	111.747	172.287	35.9375	31.7304	15.7997	16.7928	139.16	30.6197	216.862	371.374	4990.81	8.63931	386.115	1210.8	2161.7	134.923	25.631	53.5867	19.6548	67.0322	1206.31
PE(18:1_23:0)	0.117716	0.0805728	0.813568	0.263103	1.31887	2.36845	0.263347	0.167184	0.360115	0.482092	2.86757	0.541895	0.246779	0.128482	0.0081082	0.322995	0.0078011	0.0701372	0.0935553	0.0226346	0.0617215	0.19887	0.215636	0.188026	0.0359835	0.193719	0.159795	0.231297	0.330185	1.47977	0.126054	0.156245	0.0987712	0.0730721	0.749141	0.17201	0	1.14887	5.14244	8.63931	1.11296	0.140155	4.39439	0.445313	0.0395339	0.21038	0.0410209	0.180877	5.86838
PE(18:1_24:0)	1.68625	3.14982	8.02574	2.44161	20.7525	23.8127	35.6653	9.06036	11.4921	9.02189	215.73	9.76071	2.95394	3.42572	3.3864	4.29619	0.156608	1.45437	0.613955	1.16474	2.9027	3.58781	4.39481	4.66174	2.23656	2.0607	8.45697	18.4554	8.78378	26.0782	14.7278	2.88309	2.55701	2.08853	25.4852	4.09501	14.4349	141.796	1871.37	8.63931	63.5402	422.285	48.4099	4.34688	1.44984	1.6926	0.897855	3.49347	153.543
PE(18:1_24:1)	0.148234	0.190558	0.981994	0.270498	6.14191	5.44644	2.66133	0.912614	1.51804	2.04548	16.8917	1.55997	0.590517	0.330023	0.386361	0.482182	0.0357236	0.167902	0.19568	0.124822	0.13781	0.211392	0.434819	0.458515	0.1183	0.420212	0.534659	0.532493	0.662214	2.86384	0.197319	0.409361	0.210818	0.161169	1.33076	0.319794	10.1692	8.27997	43.8861	8.63931	6.06464	3.22734	10.519	1.14119	0.0842681	0.273379	0.0798637	0.253234	9.88278
PE(18:1e)	1.29054	0.895614	2.11673	5.52057	2.84803	29.5845	1.56305	0.342697	0.711055	0.450305	20.2954	0.505632	3.28901	5.6173	2.60495	3.90469	0.133158	1.51554	0.103237	0.51556	4.55231	0.675023	1.3013	2.27687	0.139254	0.755921	58.4274	8.55808	15.9555	6.75159	0.614793	4.56057	0.427418	1.2622	3.25928	1.60177	14.8722	134.836	239.453	8.63931	109.838	652.592	38.6785	2.63298	1.30384	8.25492	0.845703	4.23808	0.199241
PE(18:1e_18:1)	1086.94	522.672	2246.93	845.76	5958.43	6729.74	849.932	651.441	507.129	201.489	8355.44	108.581	652.526	796.244	490.019	935.238	21.1005	324.295	52.4664	25.9314	528.383	104.511	418.243	845.539	55.2946	176.606	1120.91	1209.74	1704.16	1512.39	465.948	288.245	187.927	148.275	1347.05	301.022	770.666	6519.1	50887.6	8.63931	6911.14	11037.7	40601.2	2295.21	476.855	1033.34	355.355	1048.75	2389.56
PE(18:1e_20:0)	54.9124	40.535	179.626	59.167	418.642	738.337	85.3264	25.0633	32.9071	57.6577	669.573	72.8128	14.2871	15.6571	16.8635	25.7124	0.790486	8.92337	3.76794	3.71977	13.6255	9.91467	13.8445	20.3286	3.40285	10.2051	63.2582	47.0976	69.8428	75.5929	17.8824	16.0918	8.34459	6.70799	37.9254	9.35021	67.7698	496.347	3969.06	8.63931	375.589	633.799	2931.61	120.337	26.0522	46.808	16.8362	46.8297	79.4745
PE(18:1e_20:1)	40.4487	58.216	153.072	60.8201	603.726	358.77	197.146	58.8082	67.3753	121.521	993.721	132.757	95.8889	50.3769	62.542	194.876	4.44076	71.643	28.1684	54.0306	64.5123	75.3545	100.332	112.433	40.7756	45.709	130.664	176.337	134.872	782.642	122.92	55.7523	51.996	31.7977	438.193	136.586	18.0001	1400.85	10111.2	8.63931	409.274	378.904	887.689	160.041	28.8607	63.3316	22.5735	90.3874	3531.08
PE(18:1e_20:3)	7.85159	8.51784	24.5879	10.1399	78.2438	130.287	102.735	49.5483	59.4711	21.586	898.035	16.2128	68.3232	79.3288	51.6768	189.423	4.79344	71.9444	14.8287	6.63513	149.377	27.3157	74.001	123.507	16.0269	87.3746	578.877	633.255	1001.62	614.63	150.25	180.846	82.8969	82.964	393.309	121.295	311.341	474.883	4279.51	8.63931	361.905	829.946	335.109	26.7006	6.91289	7.96275	4.22654	14.4761	822.959
PE(18:1e_20:4)	292.351	211.584	757.764	277.673	1449.25	2436.63	308.856	172.25	207.22	75.0985	2747.54	45.5244	245.58	308.241	192.402	396.878	10.2004	139.804	28.9116	25.8514	319.623	90.9902	200.437	343.002	27.1359	111.825	593.424	508.344	906.147	703.461	217.072	138.684	74.6708	78.2873	321.968	102.464	342.666	2935.01	17571.1	8.63931	1679.5	4164.71	12503.4	881.26	178.549	349.057	116.7	321.116	1786.32
PE(18:1e_20:5)	3.52599	3.69312	11.5498	1.9312	35.0243	10.7708	0.0931119	0.334347	0.23354	0.493122	2.06362	0.878828	2.1119	1.23003	1.14063	2.79536	0.25713	1.03252	1.28874	0.988253	0.829654	1.3188	2.0101	2.94328	0.377979	3.17124	2.72515	4.0868	2.09915	12.921	1.31787	2.52813	1.16162	1.849	3.88972	1.10078	1.40506	12.6668	122.111	8.63931	14.5048	32.3619	92.2733	4.97103	3.44453	6.36568	3.17429	5.75852	29.8287
PE(18:1e_22:1)	49.3901	22.5896	77.904	27.34	153.095	227.846	202.741	92.7688	98.693	144.305	1926.57	143.348	45.4304	37.501	31.7069	62.7314	2.05964	24.1572	7.3313	13.7997	38.8843	29.0757	40.8909	51.2137	9.53868	7.7223	20.4236	46.8939	40.4831	92.9785	30.3739	14.9137	10.8615	5.81833	69.6268	31.0415	13.1529	146.004	870.671	8.63931	70.9344	138.096	2876.72	104.647	26.8144	34.2125	16.2028	53.5281	507.611
PE(18:1e_22:2)	0.666491	0.631799	3.00671	1.07833	7.56675	18.211	2.71184	1.99584	2.85697	3.40353	22.9612	2.50553	2.64902	1.90692	1.42892	3.25804	0.18177	0.897751	0.715632	0.675192	0.977867	1.55428	1.32317	2.58504	0.476807	1.51515	0.107583	0.467865	4.45717	18.5793	0.331852	0.402004	1.03256	0.530485	2.41533	0.674848	0	5.37413	35.3987	8.63931	4.3392	2.7077	34.4907	3.57706	0.798605	1.47891	0.110031	0.817732	5.9887
PE(18:1e_22:3)	24.12	26.1624	78.6246	27.0271	203.578	188.932	40.6564	21.5119	24.8721	17.718	304.327	10.8472	39.2425	19.377	20.9058	28.9638	2.11274	9.20084	7.34364	7.00581	15.0385	12.4936	22.0069	31.88	4.98139	22.0182	26.4959	20.7567	35.6457	150.511	10.6663	19.3519	11.5442	6.85297	65.7623	19.7315	30.4426	203.064	1650.34	8.63931	174.098	278.446	985.903	83.7532	21.2402	24.8791	11.8832	41.485	239.544
PE(18:1e_22:4)	47.2309	40.1042	167.394	47.5353	653.624	511.363	106.608	66.5592	63.5307	46.3898	997.45	31.2452	157.351	127.81	110.257	246.638	9.877	85.2495	29.8664	20.0102	132.77	52.1072	99.7442	187.801	21.5697	87.8023	299.475	289.813	480.538	572.381	119.444	94.0834	57.0283	50.9717	262.099	66.5834	38.0332	290.954	3175.45	8.63931	377.248	618.357	1941.5	140.316	45.2645	65.0835	23.9594	110.574	994.169
PE(18:1e_22:5)	59.8075	59.6037	342.056	159.398	321.521	836.381	14.0603	14.6577	21.5644	15.6359	249.924	12.2022	37.5661	30.8437	19.4711	49.7993	1.8715	21.5758	6.93008	5.92937	30.8517	16.0347	24.3256	56.4387	5.57449	14.6337	16.7129	23.3113	85.9148	126.637	25.0982	7.98772	3.89632	4.84546	36.965	11.3125	145.647	609.327	7616.01	8.63931	637.474	2162.62	1926.48	235.905	51.0041	103.52	28.0336	81.6349	487.916
PE(18:1e_22:6)	281.494	242.318	1004.12	442.462	1796.07	3513.6	434.691	290.945	270.587	91.9452	4160.27	48.2288	317.544	426.608	239.617	496.783	13.1414	179.61	37.9284	24.145	346.84	83.6639	210.08	420.9	36.1124	163.925	711.588	723.231	1152.49	886.252	229.222	226.311	107.186	106.678	490.379	145.318	772.228	2556	34447	8.63931	2459.12	8073.38	9857.13	845.08	185.851	393.315	113.289	243.451	1698.52
PE(18:1e_23:1)	0.00591006	0.00574256	0.016677	0.00491824	0.0527363	0.0228809	0.193144	0.135551	0.202479	0.322646	2.21759	0.216651	0.168555	0.114293	0.0140598	0.0722112	0.000962175	0.0356597	0.067534	0.0147502	0.0527548	0.0126596	0.102157	0.132261	0.0110612	0.0796766	0.0581916	0.141137	0	0.0689513	0.124936	0.115293	0.041327	0.0430026	0.574061	0.0547187	0	0	0	8.63931	0.132024	0	0.0540888	0	0.0042903	0.00592044	0.00573088	0.00609138	4.78768
PE(18:1e_24:1)	1.11555	2.19226	8.95462	2.14061	10.8251	11.4942	7.21389	2.39575	4.40607	5.53158	46.4302	4.20702	1.55843	0.411418	1.01491	1.02426	0.0820235	0.335339	0.530548	0.241391	0.269714	0.497307	1.22083	1.00258	0.0987023	0.293976	0.333983	0.405997	1.12478	4.49525	0.384335	0.528907	0.417167	0.281945	2.83526	0.510574	0.0763692	15.5284	28.9129	8.63931	9.50728	9.02391	53.2028	2.43934	0.654851	1.52823	0.845773	1.91244	8.9218
PE(18:1e_24:2)	0.231063	0.124088	0.309394	0.29261	2.75619	10.2551	0.535484	0.204679	0.572325	0.513832	4.25951	0.522835	0.190055	0.130271	0.18345	0.442025	0.0376798	0.141165	0.149501	0.106088	0.0763213	0.184881	0.239559	0.294901	0.0499872	0.18898	0.00165016	0.16507	0.778479	1.89415	0.0183068	0.0904599	0.0856326	0.0415	0.13801	0.144699	0	0.393355	8.34022	8.63931	1.19	0.586862	8.86971	0.621003	0.0483462	0.260604	0.0675873	0.281454	1.1611
PE(18:1p_14:0)	3.02793	6.09549	24.2407	14.9996	22.2749	80.3738	52.8818	11.5285	12.0611	6.16928	211.177	14.4896	7.42428	10.9164	4.88236	5.69849	0.107864	2.67352	0.243896	0.316496	2.63155	0.934828	3.31948	6.79951	0.109606	0.668997	4.67693	4.30496	5.98727	1.45267	3.26384	0.995738	0.499234	0.391531	1.68951	0.194031	3.96102	17.7309	529.824	8.63931	41.5599	76.9602	43.7369	4.61601	2.07286	4.84546	1.62865	2.21058	0.806697
PE(18:1p_16:1)	13.9487	27.0737	90.0527	44.0736	114.988	163.796	79.4836	24.8218	63.307	42.016	471.404	47.2436	12.2918	17.7721	19.0748	25.5919	0.273307	10.5173	0.817067	2.31684	17.6459	10.1411	13.6381	16.2825	2.37181	6.25152	58.3005	48.0974	61.9874	52.3108	19.3509	8.03811	6.06676	6.73515	38.6606	10.9226	24.8726	60.3985	1290.4	8.63931	142.305	258.308	589.369	40.5645	11.4657	19.0569	6.76838	37.9245	236.724
PE(18:1p_18:1)	254.527	227.386	1084.89	478.012	980.931	2473.42	1031.74	305.724	331.793	523.528	5314.83	531.418	350.697	338.858	353.37	871.71	10.246	298.081	33.0053	118.052	528.147	242.4	447.351	426.079	103.758	187.44	1337.61	1698.53	1166.47	2446.36	492.435	287.202	249.637	183.238	1706.76	387.642	396.813	1997.59	33582.2	8.63931	3692.58	7579	11438.4	864.802	173.819	407.913	93.8986	222.148	9811.62
PE(18:1p_20:1)	266.745	181.043	786.005	339.123	2271.22	2452.43	698.365	239.756	269.829	272.283	5186.39	264.937	260.957	326.421	208.385	539.081	7.45416	194.139	22.7991	58.0677	312.511	133.513	276.629	294.732	58.4052	75.6144	656.748	956.431	1136.01	1108.95	354.622	146.699	132.967	111.154	643.344	211.908	248.379	1043.23	7762.44	8.63931	424.999	2530.93	12172.8	752.826	124.879	327.693	93.7985	225.378	6787.98
PE(18:1p_20:2)	13.2863	21.3959	44.8375	18.3418	268.845	125.611	33.6	20.3786	32.4162	8.23752	226.926	2.33287	33.7057	38.7759	39.9795	75.7915	1.04201	24.4625	2.35136	5.95286	27.7204	14.2799	35.4156	45.2898	7.45195	8.08128	62.1622	95.3442	75.4545	104.661	21.1394	14.5082	11.857	8.86874	67.3516	20.656	33.1799	75.7584	807.5	8.63931	72.0721	212.442	662.335	65.7849	6.50049	28.5842	7.5122	26.1334	602.682
PE(18:1p_20:3)	58.9997	51.7079	233.216	52.3652	762.801	532.388	474.645	135.296	115.841	338.385	2435.3	354.957	64.8565	19.7614	46.9865	108.708	0.551253	40.4857	4.16425	24.2411	62.1729	32.5056	62.8588	62.4708	27.6877	20.7098	107.115	217.291	93.9437	415.964	130.582	46.1016	48.041	23.3549	489.102	102.875	31.1389	146.778	1629.58	8.63931	136.807	363.692	3103.59	155.147	27.5121	58.8715	23.7646	109.934	2423.59
PE(18:1p_20:4)	143.073	123.691	580.999	162.365	1172.81	1448.46	619.828	203.086	220.69	273.44	3146.25	311.983	168.921	172.493	134.774	318.914	4.50329	123.245	14.3249	33.99	263.155	69.2158	172.379	211.016	18.7652	48.5912	367.698	424.272	428.422	474.583	107.312	81.7484	47.5788	47.2246	366.063	95.6541	392.395	918.416	21397	8.63931	2264.07	4336.26	7692.06	520.746	75.3521	159.355	71.4234	217.209	3550.05
PE(18:1p_22:1)	107.779	37.8629	249.931	83.0447	672.939	872.948	144.005	77.722	58.9253	112.507	1166.41	95.9787	40.1141	42.3544	33.5637	75.3536	1.52796	22.6378	5.28966	8.2647	48.5214	28.9492	48.9145	36.9815	10.8525	24.3517	157.387	183.15	208.873	214.214	48.4589	24.3357	27.7579	21.7007	123.524	68.0427	39.1199	97.159	1432.32	8.63931	65.3126	337.297	5383.58	252.794	57.0306	94.4491	29.3835	78.2123	625.736
PE(18:1p_22:3)	19.5131	11.1313	41.4348	8.35112	105.883	88.9989	302.215	66.3253	81.9114	242.987	1497.81	272.723	73.8956	14.0815	59.9928	181.112	0.427116	79.6808	8.63659	50.081	101.236	70.7779	109.331	86.6762	24.5288	17.6898	162.258	221.526	173.378	369.206	103.373	34.2401	38.2792	24.809	327.123	82.9157	20.2349	33.3039	653.088	8.63931	48.1642	199.082	242.411	31.1588	6.83085	10.1284	4.06079	21.3206	3306.11
PE(18:1p_22:4)	71.9823	71.2508	225.917	95.986	367.566	773.486	53.9723	32.9856	35.229	16.4534	563.387	10.9601	54.7699	65.2798	46.1362	95.9236	1.89901	44.0614	4.13322	6.68989	73.1384	17.92	47.1474	69.6986	2.76076	30.4087	150.949	166.863	245.261	144.57	94.1846	43.8871	26.4021	23.7557	147.174	32.1502	365.316	586.554	8807.37	8.63931	644.646	2878.76	2924.89	271.497	49.8758	122.424	30.2092	65.7958	1169.85
PE(18:1p_22:5)	14.0582	10.7493	48.1795	11.2508	156.328	73.6625	221.566	54.0726	32.9364	106.431	721.843	166.701	13.9353	11.8126	12.755	25.811	0.246112	12.1951	0.889608	4.48868	20.73	7.92526	14.9567	18.0787	2.69198	5.36143	17.6272	46.9333	34.2227	42.2078	22.944	5.41305	6.59081	2.53694	68.7337	22.3977	4.76985	9.41538	107.447	8.63931	6.97756	9.45057	458.625	45.0411	3.74208	6.99495	1.84105	15.8812	354.46
PE(18:1p_22:6)	111.524	124.317	502.741	158.84	863.029	1317.14	490.902	159.405	141.374	265.581	2464.27	187.152	175.008	154.482	148.106	320.416	4.36794	130.631	13.0054	40.6478	235.494	77.0867	172.454	223.622	30.644	54.7671	391.035	391.512	508.589	642.124	211.766	116.68	58.1795	67.1679	519.995	136.97	239.377	623.53	11150	8.63931	1017.51	2793.16	4389.21	383.47	73.3518	145.93	47.0211	133.637	3424.41
PE(18:1p_24:1)	36.2212	22.8854	76.6758	35.5932	199.123	361.221	55.4498	24.7806	18.9007	22.8768	453.393	19.1164	16.0488	22.1084	17.1069	32.7041	0.633424	11.3801	1.92949	3.68941	19.2913	13.7857	21.3908	22.8398	4.73257	9.3958	72.3521	69.1947	102.881	70.3759	37.8681	15.0573	10.4976	7.03651	57.6606	23.1641	0.0873087	69.3476	1145.99	8.63931	164.099	71.6189	1501.3	108.647	14.7277	38.6004	11.1897	34.7431	234.036
PE(18:2e_14:0)	2.21293	2.2892	5.0664	2.40333	8.54288	3.33838	6.03372	1.61918	2.85313	2.38034	29.3158	2.72106	3.18394	1.37597	1.42751	1.27356	0.119099	0.47587	0.624921	0.329274	0.265364	0.678994	1.58111	1.59456	0.0916711	0.43838	0.100863	0.37589	1.29276	4.83048	0.250961	0.280069	0.386503	0.167478	0.5481	0.573906	3.86358	3.78343	74.298	8.63931	9.45173	10.0282	85.4222	2.60333	1.66278	1.12232	0.832301	1.78499	8.13643
PE(18:2e_16:1)	7.92542	3.63595	8.10605	3.6936	19.2133	16.6631	15.7675	1.31396	3.87388	2.60382	41.5241	1.09077	3.61174	0.919416	3.41288	1.64784	0.502146	0.978547	1.45212	1.19666	2.03279	0.925448	3.88582	1.96201	0.630536	2.99398	2.54931	4.10812	4.09999	42.1381	3.58078	3.46221	2.97098	1.9432	12.037	3.71073	0.912794	5.99708	53.2914	8.63931	13.6606	5.46282	149.586	9.48708	3.55612	10.5578	2.06193	11.173	74.988
PE(18:2e_18:1)	485.885	371.845	1458.21	657.616	1903.84	3217.24	554.157	374.078	305.45	118.26	5189.56	86.2488	577.408	801.335	537.486	835.552	35.1428	292.395	99.0539	64.9465	591.783	168.922	447.54	695.456	63.1757	265.832	1288.08	1083.42	1864.57	1920.67	455.157	322.394	185.228	166.062	979.44	255.062	863.458	4686.8	77229.3	8.63931	7968.33	15986.3	16402.1	1253.44	309.554	651.321	158.121	546.703	3222.71
[truncated: 117 more rows]
[truncated: 24 more columns]
